# Supplementary material for: The impacts of COVID-19 and its policy response on access and utilization of maternal and child health services in Tanzania: A mixed methods study
Source: PLOS Glob Public Health. 2023 May 12;3(5):e0001549. doi: 10.1371/journal.pgph.0001549 (PMC10180638; doi:10.1371/journal.pgph.0001549)
Supplement: S1 File — (XLSX) [file pgph.0001549.s001.xlsx]

## Sheet: Coding from HH31 TO HH40
	CODING FRAMEWORK FOR HOUSEHOLD DATA FOR ZANZIBAR AND ILALA MUNICIPAL
		HH31		HH32		HH33				HH34		HH35		HH36		HH37		HH38		HH39		HH40
Categories	Sub-Categories	Participants 1	Participants 2	Participant 1	Participant 2	Participant 1	Participante 2	Participants 1	Participant 2	Participante 1	particpant 2	Participant 1	Participant 2	Participant 1	Participant 2	Participant 1	Participant 2	Participant 1	Participant 2	Participant 1	Participant 2	Participants 1	Participants 2	Time Period Codes
Impact of covid-19 to household members	Mental Health	R: increase of depression and anxiety of disease “ each time when you hear someone have covid then you think of yourself that your next”		R: increase of fear of disease that trigger anxient and depression	R2: Increase of auxient, fear and stress because of disease		R2: Increase of fear of disease that trigger auxient and depression		R2: Increase of fear of disease that trigger auxient and depression	R: increase of fear anf anxient due to the disease and disease news			R2: Nothing has been oberved "I live normaI don’t know the rest, fear was their but is not the fear that stop ypu from ding other things"	R: increase of anxient and stress due to the disease “we used to think when the disease will be over and how the life will be, where will I find food tomorrow for the childrens the life was so stressful”	R2: Increase of anxient and stress due to the pandemic news and hardness of finding money during pandemic	R: Increase of anxient and stree to woman because of `pressure of the disease	R2: Increase of stress and anxients that is caused by the disease			R: children faces fear of death because of disease “my kids used to tell their dad to wear mask when he goes to the shop because they were scared he might get infection and die”		R: Mental health were highly affected “Covid disease was a dangerous disease that distruct our mental health in having depression while thinking of foods, thinking of death we were highly affected”
																R: increase of anxient during that hard period of pandemic				R: increase of anxient strees and worries during covid “our minds were not ok, I got sick because of stress and they brought me to the hospital because of thinking of covid”
	Nutrition/Diet/alcohol			R: We used to have citrust fruit in our meal to prevent against getting infection	R2: used to include citrus fruit in our diet “we used to drink citrus as a juice”								R2: People used to eait nomaly as usual					R: Decrease of alcohol usage because of the fear of disease during the time of covid		R: Change of nutritional diet in the household during covid “we used to eit according to the availability and not accouring to what we plane becore covid we used to have rise, meat source and salad but in covid we eat rise and source and salad”
	Physical excersice	R: people were not doing physical exercise in the first wave of covid-19	R2: Family used to continue do excersice		R2: we didn’t do any excises during covid time	R: Didn’t do physical excises	R2: practice physical excerses alone to avoid transmition of covid	R: People experience skiping physical excersice during covid	R2: practice physical excerses alone to avoid transmition of covid		R2:Practicing excersice inside the house with the kids to improve health during covid	R: People experience skiping physical excersice during covid	R2: no physical activity conducted during that time		R2: no one did physical exercise	R: People used to conduct physical excersice at home to avoid gathering during covid	R2: People practice physical excersice as usualy during the pandemic	R: People used to participate in physical excersice like foodtball match “they used to go even if was banned”		R: People used to do excersice at home “my husband and his boys used to do it at home during that time physical excersice was important”	R2: Banned of social gathering like physical excersice gathering “Dad used to do excersice at home”	R: Decrease of physical excersices practice “ our people were reduce to do excersice in the time of covid to avoid congestion but they do single person walking just to get sweated ”	R2: Community practice self physical excersices at home lever rather then in a group outside the house
	Child abuse/exploitation			R: no child abuse was observed	R: didn’t hear about the unisexual abuse between children during covid time		R2: Children were influence each other to have unisex during school closure “they used to promote me to do this but I used to refuse and stay away from them”	R: Unable to notes or identified the unisex behavior in the household	R2: Children were influence each other to have unisex during school closure “they used to promote me to do this but I used to refuse and stay away from them”	R: no case of sexual abuse ”	R2: increase of abusing to children because of their misbehavior and uncontrol condition after school closure.	R: Unable to notes or identified the unisex behavior in the household	R2: didn’t happen	R: no case of abuse were reported		R:increase of social abuse to chilren during scool closuren because of congestion		R: Decrease of sexual abused cases during the time of covid because of the disease people used to be scared.	R2: no abuse to childrens during the time of covid “they used to stay inside they don’t go out”	R: increase cases of child sexual abuse “they used to raped the kids or use them sexual during the school closure this cases were increase ”		R: Increase of VAC due to school closure “ childrens were more free during school closure that also influence abuse cases to each other when their parent are not at home”	R2: During covid children were stoped from going out side there for the rate of child abuse also was reduced
					R2: no physical and sexual abuse in the family during covid period		R2: Increase of family sexual abuse cases to children during school closure “I used to hear this cases but I never see them”	R: We never hear cases of early pregnant in the community after the school closure	R2: Increase of family sexual abuse cases to children during school closure “I used to hear this cases but I never see them”			R: We never hear cases of early pregnant in the community after the school closure						R: increase of abuse to children during the time of covid “children used to be biten and shouted”		R: Increase of abuse to childrens like calling them bad names and shouting to them		R: increase cases of child aduse during covid “ Government is putting force on this but still child abuse cases is higher”
	Unwanted pregnancy	R: Family member never experience unwanted pregnancy in the time of covid “ we had new baby that needed attention and we cant have baby just after having a baby”		R: no result of unwanted pregnant during covid time				R: we never experience un wanted pregnant during covid because we have a three month baby				R: we never experience un wanted pregnant during covid because we have a three month baby	R2: didn’t happen	R: didn’t hear about the unwanted pregnencies in my area	R2: No case of unplanned pregnecy in the community	R: Increase of unwanted pregnency because of family gathering together for long time during covid		R: Increase of unplanned pregnence in the family at the time of covid “this was influence on the increase rate of sexual relation in the householde”		R: increase of unplanned pregnecy in the family “many neighbor suffer from unplanned pregnancy during covid lime my neighbor had pregnancy while having as small kid”
Access ro health care	Challenges in seeking care due to covid-19	R: Health serves was provided normal but patient was supposed to follow the protective measure from the hospital	R2: There was no challenge faced when seeking health serves in the hospital	R: didn’t seek for health serves during covid because “ it was a time that we prevent our self more and we never thought of rushing to attend to the hospital because no one got sick”	R2: Didn’t face difficult in seeking health care during that time because we didn’t attend to the hospital to seek health care		R2: decline of time to look for health serves during covid time “ mother has to go look for money while she was supporsed to attend to the hospital for her diabetic schedule”	R: family didn’t face anychallenge while seeking health serves	R2: decline of time to look for health serves during covid time “ mother has to go look for money while she was supporsed to attend to the hospital for her diabetic schedule”	R: the serves were available no one face challenge in seeking health care but only needed to follow control measures		R: family didn’t face anychallenge while seeking health serves	R2: hard to receive a serves without having mask during the time of covid “some people countn’t receive a health serves because of covid”	R: Hospital serves were availbale during covid no challenge were there	R2: The hospital reduce congestion and practice social distance		R2: it was difficult to get serves during the pandemic because of the new hospital rule and regulation that include wearing mask before getting the serves		R2: didn’t attend to the hospital during covid			R: No challenge faced in the family in seeking health care during covid time
		R: Mask was expensive and to get the serves you need to have mask or you wont get any serves in the hospital					R2: fear to attend to the hospital because of being afraid to be infected with covid	R: Family members who were experience sickness used to attend to private hospital because of less queue	R2: fear to attend to the hospital because of being afraid to be infected with covid	R: unable to get the operation serves during the time of covid		R: Family members who were experience sickness used to attend to private hospital because of less queue
	Access to medicine				R2: medicine was available	R: medicine were available “ but were hard to find sometime if you attend to the debetic clinic you don’t get medicstion until next week”	R2: Medicine were available during covid “mother used to go pick up medicine in the hospital and some time she buy them is she has money”	R: Medicine were available in private hospital “it is only your money in private hospital”	R2: Medicine were available during covid “mother used to go pick up medicine in the hospital and some time she buy them is she has money”	R: Un availablility of medicine during covid “sometime you had to take load to get medication because the medicine were not available at the hospital	R2: I didn’t go to the hospital I used more traditional medicine	R: Medicine were available in private hospital “it is only your money in private hospital”	R2: medicine was available but in a hard way	R:Medicine were available in the hospital	R2: decline of medicine in the hospital during covid , they use to write down the medicine and you have to go buy them in dispensary	R: Medicine were available during pandemic		R: Medicine were available in the hospital but some medicine were required to be brought “you can get one medicine in the hospital and the two more you have to buy them”		R: unavailability of medicine in public hospital compaired to private hospital “medicine were not abailable in the governmental hospital but when yu attend to private hospital the medicine werw available but people were scared of spending much money in private hospital”	R2: decrease of medication serves during covid	R: The medicine was accessed in the hospital during covid and until today the access in their for the medicine.
	Access to testing services and treatment for HIV/Malaria/TB			R: the serves was continue like normal in the hospital	R2: The serves was available like normai			R: in private hospital all serves were available “ you only get treatment and leave”				R: in private hospital all serves were available “ you only get treatment and leave”	R2: the serves was available to the patients with HIV\Malaria\TB	R: The serves were available	R2: Don’t know if they got the serves because of the situation change in the hospital during that time	The serves were accessible		R: The serves were available in the hospital “ when you attend to the hospital you get the serves when you wear mask”		R:The serves were available	R2: the serves were available	R: People were scared to go to the hospital to avaid being suspected with covid “some people went to the hospital for TB but they were suspect as a covid so people were afraid to attend to the hospital”
	Access to testing and treatment of TB									R: patient loss life because they didn’t have money to by medication durong covid period "sometime a patient need to be transported to dar es salam or unguja and people didn’t have money"			R2: The serves was available			R: The serves were available		R: the serves were available it was only required to have protective measures like wearing mask to receive the serves		R: Timely provision of serves to avoid congestion and medication were provided in three month	R2: The testing serves were available in the hospital
	Suspension of distribution of ITNs/Idoor residual spray		R2: stopping of some health serves because of covid-19 like supply of mosquito net in pemba	R: no supply of ITNs during the time of covid	R2: No distribution of ITNs / idoor residual spray to the family during covid time	R: decline of suppy of INTs and indoor residual spray in the household during covid “ the only moscuto net provided was when we attend to the hospital for checking and when we take child to the hospital for measurement”	R2: we didn’t receive ITNs or indoor resual spray because of the disease “ no gathering also influence other serves to stop ”	R: people didn’t receive ITNs or indoor residual spray	R2: we didn’t receive ITNs or indoor resual spray because of the disease “ no gathering also influence other serves to stop ”	R: household receive nets and indoor residual spray	R2: No mosquito net suppy during covid “usualy the suppy of the net they are only provided by knowing eachother, if your known then you will receive if your like me then you will only hear”	R: people didn’t receive ITNs or indoor residual spray	R2: Dont know about the supply of this out door spray and ITNs	R: The serves of provision of ITNs were available	R2: We used to get ITNs when it get to the time of supply them					R: No provision of ITNs and indoor residual spay during covid
	Reproductive health services	R: people used to think of hospital as a first option during delivery despite of covid situation“I had to deliver my baby in the road when i was going to the hospital and then return back home”			R2: the reproductive health serves was available like norma during covid	R: decrease of the reproductive serves to the hospital "pregnant woman were not receive testing during the time of covid"		R: the delivery service was norlam during the time of covid		R: Hard to receive the serves because of the health care workder fear of disease "you can go to the hospital untill you deliver and still don’t get the serves"	R2: The serves were availbale like normal	R: the delivery service was normal during the time of covid	R2:Didn’t have anyone who need the serves	R: The serves were available	R2: The delivery serves was good but request to have protective measures like mask which was challenge for pregnant woman and they used to practice social distance in the hospital	R: The reproductive health serves were available during pandemic as usual	R2: The delivery serves were available like usualy	R: The serves were available in the hospital “ when you attend to the hospital you get the serves when you wear mask”		R: Clinic serves were avaialbale but request to weak mask to get the serves
	Access to family planning			R: thefamily planning serves was available “I didn’t follow on thins but the serves was available”	R2: The family planning serves were available like normal and three month medication was provided to those who used it	R:don’t know this serves “I cant talk about it”			R2: Health serves deliver only if you wear protective measures	R: the serves were not available			R2:Didn’t have anyone who need the serves			R: People used to go to the hospital for family planning the serves used to continue as usual	R2: the serves were accessed but I never used family planning			R: the family planning serves were available as usualy
	Child health services	R: The immunization were provided normal but after every two month		R: The child serves was provided as normal but people were supporsed to folloe control measures like wearing mask " The child vaccination and child clinic was available as normal"	R2: The serves were provided like normal "you only return to the hospital on the date of your return"	R: decrease of the vaccination serves during covid time “ children were not receive any vaccination”	R2: Health serves deliver only if you wear protective measures			R: The serves were available	R2: The serves is available like normal		R2: The serves were available	R: The serves of vaccination to children were available but each people were supposed to attend in their respective regional hospital	R2: The vaccination serves to children were continue as normal		R2 no testing for children during covid but only vaccination serves were accessed	R: The serves were availbale in hospital		R: The serves were avaialable as usualy		R: The immunization serves in the hospital was provided as usualy only patients need to follow the protectection rules of the hospital
						R: Child vaccine were available depanding of the date of child vaccine
	Emergence/counselling servises			R: The serves of emergiencies was continue as normal	R2: the emergiency serves were available during covid	R: The operation serves were stoped during covid because of the fear of disease “I had schedule operation that were stoped because of covid and I didn’t have it until today”	R2: decrease of emergiency serves like operation during covid because of fear of disease		R2: decrease of emergiency serves like operation during covid because of fear of disease	R: this serves were challenged during covid because many people were scared “my friends got an accident and it was hard to get serves”	R2: The serves is available like normal		R2: emergience serves were available
	Outreach clinics			R: we live near the hospital and we never hear about the mobile clinic	R2: Didn’t see any mobile clinic during that time	R: didn’t happen	R2: We didn’t receive outreach clinic during covid “this outrich used to come but during covid they were not here”		R2: We didn’t receive outreach clinic during covid “this outrich used to come but during covid they were not here”	R: the serves were not available	R2: The serves were not availble during covid "I didn’t see"		R2: The mobile clinic was not available in our area
	access to health facility	R: the hospital serves was easily accessed			R2: health serves was accessed as normal					R: the serves were not available because people were scared of disease					R2: The general health serves were good	R: The hospital were accessed during covid "but because of covid people have to wear protective measures"							R2: Government energy was more on health sector and hospitals during covid “don’t think there is anyone who loss health serves during that time”
Avoiding seeking health care services	Any household member avoiding seeking health care services due to covid-19			R: people fear to attend to the hospital when they get sick to avoid being suspected with covid-19	R2: no one escape attending to the hospital because of fear of disease	R: household member were avoiding to go to the hospital because of the fear of being isolated and being suspected with covid-19		R: Family member fail to go to the hospital when they get sick because of the fear of disease		R: people used to be scared to go finsing for serves during the pandemic due to fear of disease	R2: Household member fear to attend in the hospital during covid because of the fear of disease	R: Family member fail to go to the hospital when they get sick because of the fear of disease	R2: People used to seek help in the hospital when they get sick "Just like normal when someone feel sick they go to the hospital"	R: Household member used to attend to the hospital when getting sick	R2: No household member skip to attend to the hospital due to fear of disease	R: people were afraid to attend to the hospital due to fear of disease	R2: no household member avoid attending to the hospital because of fear of disease	R: no member skip hospital serves to because of covid disease “household members used to go to the hospital as usual”	R2:No one went to the hospital during covid “we used to prevent our self at home”	R: People were scared to attend to the hospital because of disease “they ysed to be scared of gathering and in the hospital is one place where people gathered and our hospital are small”	R2: household member were fear to attending to the hospital when get sick due to covid disease	R: people were avoiding hospital because of fear of being suspect of Covid and use to go to the pharmacy for medications	R2: People were not seemed to skip in getting the serves from the hospital because of covid
Experience: Health system	Primary healthcare: children Primary healthcare: maternal Hospital care Family planning and pharmaceuticals ITN distribution or planned IRS DOTS Other																			R: Hospital provide education about covid	R2: Dropdown of hospital service during covid because of reduction of doctors
Overall impact	on women																			R: Increase of stressful condition to womans due to increased of household activity during school closure
																				R: Increase of woman abuse in the household “man used to stay home and request sex each time and sometime it was a must to satisfy them even if you are not in a mood”
	on children

## Sheet: Coding from HH21 TO HH30
	CODING FRAMEWORK FOR HOUSEHOLD DATA FOR ZANZIBAR AND ILALA MUNICIPAL
		HH21		HH22	HH23		HH24		HH25		HH26		HH27		HH28	HH 29		HH30
Categories	Sub-Categories	Participante 1	Participant 2	Participant 1	Participant 1	Participant 2	Participant 1	Participant 2	Participant 1	Participant 2	Participant 1	Participant 2	Participant 1	Participant 2	Participant 1	Particpant 1	Participant 2	Participante 1	Participant 2	Time Period Codes
Impact of covid-19 to household members	Mental Health	R: Children were facing mental health problem “you can see changes in childrens they were auxient and had fear”	R2: increase of auxinet and worries of disease “we had fear that if disease enter in our village then it is in my house”	R: People were facing stress and depression because of lack of food in the house "children were so confused because of lack of food at home"	R: increase of stress and not confident with tomorrow life durng covid	R2: Increase of stress and aunxinet, each day you think how tomorrow will be	R: increase of anxient and worries due to covid disease existence	R2: increase of stress and depression because of disease			R: Increase of anxiety and stress “because it was hard to find food sometime you get two meals and sometime one meal and you congested thought were existed”			R2: no effect in mental health observed	R: people were stress because of disease	R: Increase of anxiety and depression due to fear of disease	R2: Increase of anxiety and stress due to covid disease “I had a feeling of getting heart disease because of stress, and loss of sleep”	R: increase the stress and worries because of the disease	R2: no mental health problem during covid
															R: Increase effect of mental health to both parent and childrens “ we used to be over thinking and our mind were not the same, childrens don’t get food and I have many loarns”
	Nutrition/Diet/alcohol											R: didn’t see anyone drinking alcohol because of covid stress		R2: didnt trigger alcoholisms to household members				R: Covid affect people that find their food in daily basis
	Child abuse/exploitation			R: decline of abuse to children “I used to spend time with them and play with them and get to know them”	R: no child abuse durng covid	R2: No child abuse during the pandemic but we used to shout on them because they don’t listen	R: no child abuse were conducted in the household and community		R: No child abuse during covid		R: didn’t hear about the children abuse in my community	R: no case of sexual abuse in my area	R: increase cases of sexual abuse new in the radio “we used to hear in ZBC radio about the cases of sexual abuses ”	R2: No case of child abuse or sexual abuse to childrens	R: No case of sexual abuse to children in the community during covid	R: No case of abuse to children	R2: no child abuse in our area	R: increase of tendence of children in drug abuse because of school closure some children loss control over their behaviors	R2: Children were normal during covid no effect were received
												R: Didn’t hear about forced marriage	R: no Child abuses cases has been reported in the community		R: no case of children abuse in the family		R2: No case of sexual abuse to childrens	R: Increase cases of sexual abuse in the community because of congestion of people in the town due to covid disease
	Unwanted pregnancy				R: no unwanted prengnency in our area	R2: I didn’t hear about this in the comminty		R2: no case of unwanted pregnant	R: no case of unwanted pregnant		R: didn’t hear about early pregnant to school children’s	R: no early pregnancy to school children were observed	R: increase of early pregnence to childrens during that time	R2: No case of early pregnant or early marrage duringthe time of covid	R: No reported cases of early pregnant to students after school closures	R: Increase cases of unplanned pregnancies during covid	R2: No case of unwanted pregnancy during covid
											R: Don’t know about that	R: increase of unwanted pregnence “I have hear other people say about it”	R: increase of unwanted pregnents	R2:didn’t have unwanted pregnant during covid
Access ro health care	Challenges in seeking care due to covid-19	R: Peole refuse to attend to the Hospital during covid time for being scare of being suspected to covid		R: No challenges during seeking health serves	R: the serves were availble no one face challenge in accessing the health care	R2: No the serves were availble and accessible	R: No one face challenge in seeking health care serves		R: No challenge receive in seeking health care serves	R2: it was different to find serves during covid because of following control measure	R: No one face challenge in seeking health serves	R: People use to go to the hospital when they need serves “but requid to wear mask when needed a serves”	R: Challenge of gathering in the hospital while waiting for the serves	R2: No challenge faced by the household members in seeking health serves R2: The click serves were available	R: no challenge in seeking health care serves in the time of covid	R: no one face challenges in seeking health care during covid	R2: The health serves were accessibility during covid period	R: no challenge in seeking health serves
		R: No challenge received while seeking health care serves during covid										R: No challenge in seeking health care serves	R: increase time of serves waiting during the time of covid
	Access to medicine	R: Medicine were available in the hospital		R: difficult to get access medication at the hospital “ you can get one medicine and the rest you have to buy them in the pharmacy and if you don’t have money then you have to go back home”	R: the medicine were available even community were scared to attend to the hospital due to fear of disease	R2: The medicine were available "I used to go the hospital and get the searves"but sometime you have to buy the medicine	R: The serves were availble	R2: medicine were available in the hospital		R2: The medicine were available but some medicine we are requested to go buy them	R: It was allowed to go take medication in the hospital	R: no challenge in accessing medications “medicine were available but if they are finish you are assign to go buy them in the pharmacy”		R2: the medication were accessed during covid	R: medicine were available in the hospital “if your sick and you go to the hospital during that time and you can receive medicine”	R: medicine were available		R: no problem in this area
	Access to testing services and treatment for HIV/Malaria/TB				R: the serves were available		R:the serves were available				R: I don’t know		R: The serves were available		R: No challenge in receiving HIV, malaria and TB serves		R2: no challenge were there	R: No challenge found	R2: The serves were available
	Access to testing and treatment of TB				R: the serves were available										R: the serves were available and still available		R2: the serves were available in the hospital	R: No challenge found	R2: The serves were available
	Suspension of distribution of ITNs/Idoor residual spray				R: the serves were suspended during covid because of less congestion and gathering		R: The serves were available				R: unavailability of ITNs serves during covid “ I didn’t see this serves but may they were here but I didn’t see them”		R: the serves of ITNs were available but the indoor residual spray serves never seen in this area		R: the serves of indoor residual spray were suspended and the ITNs were provided recent supply		R2: The serves of ITNs were there during covid but there were suspension of indoor residual spray“we did receive nets during covid”	R: No challenge received the serves were supply in all households	R2: no serves of supply of ITNs due to covid
	Reproductive health services	R: Reproductive health were available “and people used to go and get the serves and return they didn’t allow people to stay in the hosipital”		R: The serves were good “I deliver my baby in twenty twenty and the serves was good”	R: the serves were available	R2: You get the serves and get treatment when attending to the hospital		R2:the serves were available but request to wear mask while seeking the searves which was challenge for pregnant womans		R2: The serves were accesed normal	R: I don’t know	R: The reproductive serves were available as usual	R: unavailability of material in the hospital during covid “before delivery you are requested to buy materials your self while we know the serves is free and everything is payed by the government”	R2: the reproductive health serves were available	R: The serves were available but required payments “when we get to the hospital all the material for delivery we are requested to go buy them in the pharmacy ”		R2: The reproductive serves were available and no challenge received	R: the serves were available	R2: The serves were available
	Access to family planning				R: the serves were available						R: I don’t know about birth control serves “my wife never use birthcontrol so I don’t know”	R: don’t use family planning	R: no uses of family planning in my family		R: no one use family planning in the family		R2: the serves were available in the hospital “they provide nice education about family planning”
	Child health services			R: clinic serves were available “ I use to bring my baby to clinic”	R: The serves were available	R2: The serves were available	R: the serves were available	R2: the serves were available			R: Child serves were available	R: the child health serves were available	R:no challenge on clinic serves noted		R:Clinic serves were available		R2: serves available as usually during covid	R: the serves were available	R2: The serves were available
	Emergence/counselling servises			R: I didn’t hear if their were cancelation of operation and emergiency treatments	R: the serves was improved " we used to call number that can reach you to health personal"					R2: The serves were avaialbel as usualy	R: I don’t know		R: the serves were available"she receive small surgery"	R2: no challenge in the serves received "I did an small operation during the time of covid and no challenge was there"
	Outreach clinics				R: No I don’t rembember this serves during the pandemic
	access to health facility	R: Hospital serves were available		R: reduction of waiting time in the hospital during covid “ we used to go the hospital and get the serves and go”	R: the hospital serves were available and the serves were accessible				R: the serves were available but it was more about following the rules of wearing mask and practicing social distance in the hospital	R2: We used to find medical serves in private hospital to avoid being suspect with covid " my family have athma and my first child were sick during covid where we had to rush to private hospital to avoid suspection of covid in governemental hospital"	R: didn’t attend to the hospital during covid				R: the health serves were available as normal
Avoiding seeking health care services	Any household member avoiding seeking health care services due to covid-19	R: no one skip to get health care serves because of fear of disease		R: we didn’t skip getting health serves because of covid " I used to bring all this small kids to the hospital for fever"	R: No one avoinding tpo get health care serves during covid in our household	R2: no one avoid health serves durng covid with the fear of disease "when someone feel sick they used to attend to the hospital "	R: no household member skip attending to the hospital due to covid disease	R2: no one skip health care serves during the time of covid	R: People were afraid to go to the hospital due to fear of disease	R2: no one face challenge in seeking health serves	R: no one refuse on seeking health care serves during covid "and I didn’t go to the hospital"	R: People skip to attend to the hospital to avoid infections “they used to go to the pharmacy”		R2: No one skip seeking health serves in the hospital during covid because of the fear of disease	R: no household member refuse to seek health serves in the hospital because of the fear of disease	R: no household member avoid seeking health serves during covid "we used to go to the hospital for clinic and medications"	R2: No one skip seeking health care serves during covid	R: No one skip seeking health serves with the fear of disease	R2: Household member didn’t skip seeking health care serves
Experience: Health system	Primary healthcare: children Primary healthcare: maternal Hospital care Family planning and pharmaceuticals ITN distribution or planned IRS DOTS Other																R2: The health serves were available in the hospital “but required to have protective measures to get the serves like mask”
Overall impact	on women														R: decrease of household economy “no business, life was hard, it was so biases moment with my kids but at least some neighbor were look at me with others eyes”
	on children														R: Increase effect of mental and emotional health to childrens

## Sheet: coding HH01-HH20
	CODING FRAMEWORK FOR HOUSEHOLD DATA FOR UNGUJA
		ZONE 4-HH-01		HH02		HH03		HH04		HH05		ZONE 1-HH-6		HH- 7		ZONE-04-HH-08		ZONE-1-HH-09		ZONE 1-HH-10		ZONE 2-HH-11		ZONE -2- HH-12		ZONE-, HH 13		ZONE-, HH 14		ZONE-, HH 15		ZONE-, HH 16		ZONE-, HH 17		ZONE-, HH 18		ZONE-, HH 19		ZONE -HH-20
Categories	Sub-Categories	participant 1	Participants 2	Participants 1	Participants 2	Participants 1	Participants 2	Participants 1	Participants 2	Participants 1	Participants 2	APARTICIPANT 1	PARICIPANT 2	Participant 1	participant 2	PARTICIPANT 1	PARTICIPANT 2	PARTICIPANT 1	PARTICIPANT 2	PARTICIPANT 1	PARICIPANT 2	PARTICIPANT 1	PARTICIPANT 2	PARTICIPANT 1	PARTICIPANT 2	PARTICIPANT 1	PARTICIPANT 2	PARTICIPANT 1	PARTICIPANT 2	PARTICIPANT 1	PARTICIPANT 2	PARTICIPANT 1	PARTICIPANT 2	PARTICIPANT 1	PARTICIPANT 2	PARTICIPANT 1	PARTICIPANT 2	PARTICIPANT 1	PARTICIPANT 2	PARTICIPANT 1	PARTICIPANT 2
Access ro health care	Challenges in seeking care due to covid-29/ kutafuta huduma za afya	some households did not go to seek health care because they did not suffer from the corona period "… ..No one went because no one was sick…."		others were going to the hospital to seek medical attention as they were usually tested and given medication ".... For our part we did not have a challenge because to find out who we are going there comfortably today you are received and tested, you are given medicine you return home	During the corona period some households did not go to the hospital for treatment because they were not sick ".... At that time of the corona no one went to the hospital .. we were not sick ..."	people were going to the hospital for treatment but they were not going to see their patients because they were afraid they would get infected "..... But I heard that many patients do not go to see their patients but it is not like someone who is sick goes to the hospital…."	others in their households were not sick so they did not seek health care "..In fact all the time someone is sick ...."	some households did not experience the challenge of seeking health care "..... in my household no one has ever experienced any health care problems due to corona infections ...."		some households did not go to seek medical care at the hospital ".... I never went to the hospital nor did any of my children go to the hospital during that time ......"	people were going to the hospital as usual but were forced to take precautions to protect themselves from corona disease "..... you will go out and go to the hospital either the doctor or the guard tells you to stay a hundred meters do not approach him and at the hospital find a mask to wear ....."					some people were unaware of access to health care because they were too busy "..... At that time I am not sure because I am not a person to stay, if I happen to be sitting, I have been resting for a whole week and I am just on the road so I am I don't have time so I miss a lot ..... "		at some health facilities the services were good but people had to wear a mask to get health care and people were going to seek care "..... at our center here the services were very good we got all those things to consider you are not allowed to enter until you wear masks until you stay at a distance after which his condition was very good ..."		During the corona period people in my household I did not find the challenge of seeking health care "… ..No we haven't heard if anyone has ever had a health care challenge during the corona… .."	some people did not find it difficult to seek health care during the corona "… ..No we never got we never had any challenge to get health care in the corona period…"	Some people did not find it difficult to seek health care because the doctors themselves were alert to help the patients "…… No they say the doctors have worked hard, they were treating patients quickly, they are afraid they may have corona, ... they became very alert in hospital matters… . ”			other people during corona period did not go to seek hospital care more they were using traditional medicine "…… In fact, most people are not aware that most people do not go to bed when they are sick. They take traditional medicine and steam it and drink lemon juice.	some people were not afraid to go to the hospital to seek medical care because of the presence of corona disease "… ..I go, if I have a hospital problem, I would go as usual to get care ……"		people were going to the hospital as usual and getting treatment no one stopped going to seek medical care because of the presence of the corona "… ..We were going to the hospital to see a doctor we were going to get treatment…."	some people avoided access to health care because of overcrowding and feared corona disease "… .. we were there because in the end we had to stop going to regular hospitals and go to cash hospitals at least to reduce congestion… .."	During the coronary heart disease some did not get sick and did not go to seek health care. "… .No I was not sick nor did I go to the hospital all the time…"	they were going to the hospital as usual to get health care but were forced to wear a mask "... There is no challenge in seeking health care, because you go to the hospital but you have to have a mask ..."	other families did not find it difficult to access health care. "… ..The challenges in health care have certainly not been met, health care and no one has been challenged…."		others in the corona period did not find it difficult, in seeking health care ".... He did not find any challenge in seeking health care due to the presence of corona disease"				during the corona they were finding it difficult to protect themselves they were supposed to protect others "....... the challenge is the same that people do not stay together that is to make sure everyone wants to take care of each other that they are at a distance or by their own procedures it was not possible to enter ..."	people did not find the challenge of accessing health care during the corona period they were going to the hospital as usual '.... Im thankful during corona people were still going to hospital and get service eeeh! ..... "	during the corona period no one missed or was challenged in accessing health care "…………… .. In the absence of health care no ………"	corona period people were not afraid to go to seek health care because of corona disease "… ... my blood pressure during the corona period I did not find it difficult to seek health care due to the presence of corona… .."
	Access to medicine			at health facilities, in case there is a patient who needs medication he was given as usual people were "... On being given medicine at the health center,… .we used to be given medicine ...."		Medicines were available but the biggest challenge was entering the hospital gate .... " "..... the biggest challenge was just at the door to enter the hospital so people were not allowed, but when you get medicine you are given….."			some people were going to the pharmacy to buy medicine "............ There are drugs that they were taking seeing as they are declining, they are going to the store to take ......"	there are some people who had children with these chronic illnesses did not go to the hospital but they did "..... Although there are children with chronic asthma we already had savings so we were using those savings…. Oral tablets that do not run out… .. We have the inhellah that those children with chronic asthma each have for a month. these are the ones we were planning .... "	Medicines were available at the hospital but they had to wear a mask and be allowed to enter the hospital "A lot of drugs were there but due to that because I went there they told me until I was a bastard and you find I came out so suddenly you see I don't go back there but what you do is you buy a mask ...."	The corona period treatment was as normal but medication was scarce "... treatment people were going but there was a scarcity of the drugs because they were not available ...."		The presence of medication in the hospital is not just the corona period, even now if you go to the hospital you are prescribed one other drug you are told to buy the same period corona "… ..You know the great medicine in the hospital is not necessary that period of corona so far if you go you are prescribed three but you are given another one go buy…."		During the corona period the procedure for medication continued as usual "... I'm not sure because here we often continued with the procedure.		some people had not gone to the hospital for treatment they went to the clinic ".... until then I am not sure because at that time I was not going I was going to the clinic and coming back I did not go to the treatment ..."	some medicines were available and some that were not available were told to buy "..... what is available is available and what is not available you are told to buy ....."		people used to go to the hospital being given medicine as usual and other medicines they were going to buy "… .they were getting medicine, but there are those to buy as well… .."	during the corona period everyone was given hospital medication based on their illness "… .. Medication everyone gets medicine for his illness and his problem is not you have a corona you are given malaria medicine…."		period corona medications were probably found rarely available "…… Medications were available probably rarely occur depending on the medication prescribed for your illness ……"		during the corona period people were receiving medication in the hospital as usual "… ..As usual we were getting medicineI was going with my certificate and given medicine… .."					access to medication during the corona period was a challenge because they were not available. ".... There was so much you could go and be told these drugs haven't arrived yet, then most of the drugs I don't know come from you ...."	People were receiving medical care in the hospital as usual without interruption “… The drugs we get the same mmh! without interruption …… ”		In the corona period, medication was available as usual “...... Her medication was available and if it ran out we would go looking for another one, when it comes that it does not report, so if you do not have your medication around it becomes a problem you have to have a drug stand by to help him ..... ”	during the corona period people were going to the hospital they were given medicine and if none they were going to buy. ".... The medicine was going to the hospital every week I get it and if there is no one there they tell me to buy it……"	In some places they were getting medicine at the hospital but some of the medicines were not available "…… ..prescription was available but some of the medicines they do not have you have to go to a dispensary and buy …."		during the corona period people were receiving medication at the hospital as usual "...... I really never saw that system ..."		during the corona period there was a shortage of medicines people were being prescribed medication they were told to buy "… ..you can go for a test and see these but no medicine i.e. medicine is a problem ....."	people were going to the hospital getting medicine as usual. "…. Medicine, to be honest blood pressure, if you went for a test I was getting medicine…."
	Access to testing services and treatment for HIV/Malaria/Tbupatikanaji wa kupima malaria			you were going to the health center for a health check they were testing you as usual "... If you go there right now and tell them I'm just here they will be testing you ..."		some people during the corona period did not go to the hospital nor did they test anything even their children did not send them either "... at that time I did not go to the hospital to test anything I did not go and I did not send my child to any one ....."								In the corona period access to tests was difficult and you could go to the hospital and stay from morning till noon without getting tests "…… Hospital tests you can get some tests but if you get it you can go in the morning and stay in the afternoon and the doctor tells you it's time to go home and come tomorrow and you are sick in short they are not available…."						some people did not experience any discomfort in accessing various treatments such as malaria "… ..They did not experience any discomfort the whole issue of treatment…"		during the corona period all patients were walking as normal but had to take precautions "… .But some things kept going as usual if you had malaria you would go and be tested and given medicine…"		For people with a chronic illness like HIV people were going to be tested and given medication as usual “…… People with HIV go there and register to be tested and it looks like these are using drugs like ARVs		during the corona period people were receiving diagnostic services for various diseases such as TB and malaria "...... I hear they were getting services I can't help but I don't know if they were getting it but for us here for everything at the TB station and who they are getting no problem they used to come ..."		during the corona period other testing services were ongoing as usual "…… They cannot be stopped from treatment because of coronary heart disease, TB is a daily occurrence and there is a special section in our main referral hospital ie treatment was going on as usual for people with these diseases…"				Patients with chronic diseases such as diabetes were going to the hospital and receiving care as usual "… .I have no problem I used to go to the hospital we are scheduled every day for about four or three weeks we go to the clinic one has to go to the clinic and check how much sugar is with these anesthetic drugs"		all services were continuing as normal although people were reduced to avoid congestion ".... They were going on with them no service was delayed, except that the problem was that the initial population was reduced, but the service was as normal......"				during the corona period people were receiving diagnostic services as usual "... procedures were in place there were only specific procedures that people would enter one by one		access to services like malaria TB and HIV were not available maybe one should decide to go for a test ".... that was probably just you yourself get tested but these services are none of them I know but I do not know for others but for me I see those services were not available . ... "
	Access to testing and treatment of TB					some people during the corona period did not go to the hospital nor did they test anything even their children did not send them either "... at that time I did not go to the hospital to test anything I did not go and I did not send my child to any one ....."																		some people were going to the hospital the doctor listens to them and you ask him to test you he gives you all the services "........You go to the hospital and you ask the doctor and you tell him your condition and then you tell him that I want to take all the tests and he writes you a paper and then you go to the laboratory and you get tested… ”				During the corona period patients were treated in their specialized units and were receiving care as usual "…… Patients used to go to their specialized units like TB they were treated when they left so they were getting care as usual …………."		people used to get TB testing services as usual ".... TB get services as usual they go but, you go there they have their conditions if there is water you have, be wearing those masks you are being treated ....."				corona period access to clinical services and TB testing were available as usual "……. screening services continued as normal, all were available ...."				corona period testing services were available as usual "..that is they check if you are suffering from the flu you should be screened for TB and it will take time because you will not get the results immediately but it will take time ....."
	Suspension of distribution of ITNs/Idoor residual spray													Distribution of nets was obtained as usual they were distributing nets "… .Yes the nets were distributed so they have no problem… .."		The distribution of bed nets continued as usual during the corona ".... At that time they were still meaningless and I was very lucky to get the nets so it did not stop ...."		others are unsure whether the distribution of bed nets during the corona period was continued or suspended "...... distribution of mosquito nets I feel like they were stopped I'm not sure but ...."		All activities of the distribution of bed nets during the corona period, continued as normal "…...The distribution of bed nets continued as usual …… ”	The exercise of mosquito nets was routinely distributed during the corona period "… .The nets were given to us here we have been given a lot we are asked how many and they give us for these nets we have been distributed so much until some are there we have not used them… .."			during the corona period people were distributed mosquito nets as usual "… ..Net nets until now I myself have two recently we were brought nets…"		during the corona period the practice of distributing mosquito nets and spraying mosquito repellent was carried out as usual from house to house "….. The distribution of bed nets and spraying of mosquito repellent was done from house to house ”..”		The distribution of bed nets was as common as the corona “…. The help I get here is information about malaria mosquito nets they were distributing to us ”.”	During the corona period some do not remember the mosquito repellent if they are sprayed but they know they are sprayed year after year "…… .the pigeons spray year after year so therefore I do not remember…. ”										during the corona period the distribution of mosquito nets was provided as usual. "... Mosquito nets and spraying, we are grateful we got them ...."	In the Corona period there are other areas where mosquito nets were not distributed "… ... at that time there was no mosquito nets
	Reproductive health services/upatikanaji wa huduma za afya ya uzazi	Maternity clinic services for mothers were run as normal ".... maternity services were as normal ...				others did not have information on certain services because they themselves did not need them and neither of them in their household needed or used "..... I have not heard because I have no one to use that ..."		others were long-term contraceptives so the corona period did not go to the hospital "....... By the time I was no longer going to the hospital I had a one-and-a-half year injection ...."			fertility was high because people were not going to the hospital because it was canceled "... By going to the hospital it did not exist because you are told when you go in it takes a long time you do not know how long, and if you look at the many people with the implants they went to remove that is why the delivery came back and it was a lot ......"	during the corona period maternal services were available as usual "...... maternity clinics were available ......"	others did not go to the clinic but went to the hospital for other services but were required to wear masks "..... at this time I did not go to the clinic but to these hospitals I was going to wear a mask I was sending a lot to my mother I was also very secretive to my mother and she was wearing a mask ....."	during the corona period mothers were receiving maternity care as usual without any problems "… .I see mothers were getting reproductive health services they get no problem there…"			corona maternity care services were going on as usual ".... That I did not hear but I think it was okay because it happened the day I was in the hospital I visited the parents' wards I did not see any problem ...."	maternity services were going on as usual ".... maternity services were fine because that was the period when I just gave birth ...."		maternity services did not change but they were forced to wear masks when they went to the hospital "… ..Parenting services for mothers to give birth there was no problem the only change was when mothers came to hospital they have to wear mask, otherwise they do not get care… .."	The corona period the issue of mothers going to the hospital to give birth continued as usual "… ..No they were giving birth they are coming back until now there are some older children walking	Kipindi cha corona huduma za kujifungua kwa akina mama zilikuwa kama kawaida “….Kina mama wanaenda kujifungua mahospitalini kama kawaida wanakwenda….”				others were unwilling to access family planning services "... I do not know because I am not in the family planning program ..."		maternity services were continuing as usual "……… as usual all health services were normal except for these diseases and it was necessary to protect themselves…."		corona period reproductive health services and immunization was stressful because sometimes it is over "… ..if you can go and be told today there are more people you will have to reduce, you can go someday and be told today is over…"				in the corona period reproductive health services were available but they had to focus on ways to protect themselves from the corona strategies for prevention but the service is not completely closed ...... ”	Reproductive health services were available as usual ".... delivery of reproductive health services was available ...."		Maternity services were going on as usual they were going to the hospital and getting care as usual "… ..They were going to the hospital getting vaccinations, the drugs and injections maybe a baby is born with those drops, those thigh injections eeeh! They get… .. ”	in health facilities reproductive health services were available "...... reproductive health you really have to go to the health facility eeeh! they were done…"	in the corona period people were going to get maternity care as usual but they had to protect themselves from the disease "...... this period, I gave birth so it was just people wearing the mask as they came to bring me clothes I was grateful for the services we were getting ....."	maternity services people were going as usual "… .Parent services were like a pregnant woman giving birth as usuala
	Access to family planning /uzazi wa mpango													some men did not know if their wives were using contraception so they missed information about this area even though they thought they were getting those services as well. "… ..And those services like About fertility those things please ask the woman those are not mine but I just see no problem…."	Others had no information related to contraception during the corona period "… .Even to know I do not know I did not drink even one day because I, God gave me 9 children I gave birth to all 8 children I have and I did not go to the operation and I did not find any problem… .."	some do not use contraception so they did not have hospital information regarding the issue of contraceptive services "… .No we do not use birth control pills .."	Reproductive services, however, continued to be provided as usual ".... as usual They continued as usual but are given for a month and not for two weeks as the first time to relieve congestion ....."	family planning services at health facilities were continuing as usual "...... the issue of those contraceptive services for example maybe pills, injection implants were available ...."		family planning services were going on as usual people were being injected and taking pills "… .In fact these contraceptive services, they have the mother injections, pills or implants no citizens complained about lack of these services… .."	during the corona period contraceptive services were available as usual…. "Were available there were no challenges….".	During the corona period mothers continued to receive family planning services "..... If you want family planning you are referred to your safe family planning unit, so in the unit you have already been received at the reception…."		Corona period contraceptive services continue as normal "… ..Productive services were going on as usual… .."		Some people did not have information about family planning because they do not use "… ..I do not know because I am not in family planning…."	in the corona period hospital contraceptive services were available as usual "… ..Family planing in hospitals such as pills and loops were there…."	family planning services during the corona were progressing as normal "… .There were available to those who use those contraceptive services were available ……."	during the corona period women were more likely to receive contraceptives as usual "… ..Women were receiving contraceptive services as usual in hospitals…."					family planning services were available as usual "… All the same were available as usual…."	During the corona period people did not go to access contraceptives because they were not allowed because of the corona virus "….. The challenge at the hospital was that they were not allowed as injections…..."	Access to contraceptives for women was as common as usual "… ..Access to contraceptive services for women, were there…."	at the hospital family planning services were available to mothers "… ..family planning services were also available as usual …….".	at contraceptive services they were attending and receiving care as usual "... he uses and we actually went one last time, I remember and they added another date because you know when the outbreak of the disease came to the dates that the government has set in health facilities they got to send them forward about three weeks or a month to go again to check the health of the contraceptive services…		corona period some people because they were not going to the hospital for family planning services did not know if those services were provided and because their wives were not going "... my wife is over age not using that now I do not know how the rest of them ... "
	Child health services /huduma za watoto	Child immunization services continued to be provided at health facilities "..... children were being vaccinated as usual ..."						they were going to vaccinate the children as usual "..... I waited for him when he was one and a half years old and I went to finish his last injection ....."			there were some hospitals that forbade them to go and weigh the children maybe if they were sick then they would let them go "..... There are some hospitals where you are told that a child may be very sick but the plan is that every month I should test him for those that have been stopped.			others were hearing that vaccines were available as usual and children were taking them "… ..I was seeing and hearing them say that they were sending young children to be vaccinated under the age I do not know 2 years they are going to be vaccinated ……"		during the corona period some people were afraid to go to the hospital because of the corona so they did not send children to get vaccinated although others did "... I'm not sure but I don't think it was a problem many people were very scared but they knew the meaning they were going	The corona clinic of the children was being held as usual but every once in a while ".... as usual except that it was also every three months and it was done ...."	child health care was available but they had to protect themselves ".... were available you had to follow the law only"		Children's clinical care during the corona period continued as normal except that they had to wear a mask " Continued there was no change and the change was just when mothers come in with a mask otherwise they do not get care… .."	Vaccine child care services were available at the hospital as usual "… Is there if you go there are many children who get care all the time until today…."	During the corona period children were given their immunizations and treatment as usual "… ..everywhere children were given their immunizations and treatment…."		Clinical pediatric care and immunizations were ongoing as usual once a month “…. Young children used to go to the clinic and get injections as they usually last for one month and how many months and they monitor until they have finished all their immunizations… ”				The corona period vaccination and childcare services were ongoing as usual “……. child immunization services were going on as usual ”..”		the children were taken to the clinic as usual but it was necessary to protect themselves "… .Children I didn't know they were going but you have to wear that mask .."	corona period clinical services were available as usual ".... my son I go with him to the clinic you must have a mask and sometimes you can go and be told today you are many you have to reduce some others come tomorrow ..."				during the corona period people were taking children to the clinic but they were taking precautions ".... for those who take children to clinics like this they used to find themselves following the procedures ....."	child health care was available as usual children were being vaccinated "… ..Children health care was like going to get those vaccines……."		others were going to the hospital to take the children to get care as usual ".... I have a child about one year and about eight months old and their services were only well received ie even his access was good ...."	During the corona children were taken to hospital but at the clinic they stopped because of corona "..... We were going but it came when it was stopped first if he was going for injections, he was told that he did not have to go first due to this disease for those who were having baby injections it was stopped first ..."
	Emergence/counselling servises /																services continued as usual but self-defense was the main thing ".... those services are important and continued as usual but self-protection is important so they continued as usual ...."		in emergency medical services like fever people were going to the hospital as usual "..... common cold you can get a fever you can get malaria we were going as usual ...... "		during the corona period emergency services were available as usual "… But I see they were found because even I was burnt with fire porridge spilled on that period of corona"			people used to go to the hospital they go to the hospital as usual if there is a serious problem then they refer you to a bigger hospital if here we have our hospital there it is called Rahaleo it is government but it is like a dispensary you go there now if they fail they refer you to a big Mnazi Mmoja hospital as an inpatient or any treatment they treat you return home ..... "
	Outreach clinics																																	during the corona period access to clinical services was as normal ".... As usual all were available ..."		clinic services continued as usual but it was necessary to protect yourself from the corona "…… There is no major challenge as they were required to wear a mask…."
	access to health facility																							during the coronation people were going to the hospital as usual and receiving care we knew we were sick here we go to the hospital when they test us they know this is a corona this is a normal chest especially if it is normal they prescribe you medicine you take a medicine window you go home you eat like it is a corona they know where they themselves are taking you… .. ”
	suspension of surgical services			some people are not sure if the extraction activities were ongoing or not "No I did not receive any information if it was blocked"														some people do not have information related to surgical services in the hospital ".... surgical services I'm not sure I haven't heard ...."		surgical services were ongoing as usual "… .Surgery services went on as usual, a person was checked if he had enough blood and then received care…."	some people did not hear if anyone had a problem with surgery. "… Because I have not heard of anyone I know who had to undergo surgery… .."							Operation services were going on as usual they were not closed "...... they cannot continue because of other diseases no one can say we will close the operation because of the corona and we must continue as usual ...."				People were going to the hospital as usual for surgical services “… ..after going there they cut my leg because of diabet, and cut off my leg eeeh! I go to the hospital again and every time I was scheduled for my days I go…. ”		during the corona period the surgical services were going on as usual nothing was stopped "… .As I said at the beginning nothing was prevented from the government… .."		operation services were performed as usual although they had to pay for it. "....people were going but they had to pay for it..."				In the corona period surgical services were available but for a fee "...... services are available, but for the money you see then .... I actually sent him the day I sent him and that is the day he underwent surgery and the same day he was allowed to come back with me and until today I am with him here ..... "
Avoiding seeking health care services	Any household member avoiding seeking health care services due to covid-19	others wanted to go to the hospital they were going so no one avoided going but they did not go because they were not sick during the corona "... not all we wanted, we are going to the hospital ...."		Some households were sick and went to seek health care as usual they were not afraid to go for care because of the corona "None of my family members avoided access to health care because of corona disease		going to seek health care other households have never had someone be afraid or avoid going to seek health care because of the corona "... It hasn't happened in my household that someone avoided going to the hospital because of the corona ..."		most people who were sick could not escape to the hospital they were going as usual "... I was in pain, I actually sent the baby and myself I go ....."		in other households they did not shy away from seeking treatment because of corona disease "..... At that time it did not happen And God provided for us too and there was no need to be sick and go to the hospital… .. It would have happened if we had to go ...."	some people were afraid to go to the hospital so they were treating themselves at home ".... That's why some feared that if I went I would find you looking for corona disease where you are so many were treating themselves in here ....."	people were going to the hospital as usual during the corona period "...... while there is no formula to go to the hospital that people were entering five in ten for their patient they arranged for two or one people to enter ...."		Some households did not avoid treatment during the corona period so they were going to the hospital for treatment as usual "… ..No, during the corona period no one avoided getting treatment we were going to the hospital as usual… .."		others in the corona period were not sick so they did not seek care "... I thank God at that time no one needed care ....."	people were going to seek health care as usual the basic thing is to protect yourself ".... for access to care you will not be afraid but what you need to go there is safe wearing your mask and your sanitizer because where you are going to get care, if you need it you must go .... "	some households were going to seek health care as usual during the corona "..... no one in my household avoided going to seek health care ....."	people were getting sick going to the hospital as usual "…..they rushes to the hospital not only for corona you can get the common cold, you can get a fever, you can get malaria, if they gets sick they goes to the hospital as usual…."	Some household members did not evade going to seek health care but also others were not ill "… .Luckily everyone was healthy, but for a long time you were going to the doctor without a pill and you don't get treatment…."		in other households the corona period did not suffer enough to go to seek medical care "… ..I have never been sick of going to the hospital…."				people were afraid to go for health care because of the disease but they were protecting themselves then they go "...... scared we are all scared, we are all scared but we were using those methods to protect ourselves and we are going to seek health care ....."		in some households people have never avoided health care because of the presence of corona disease "..... here it has never happened that's why I told you that I send them they are treated everything they are given their medicine ...."		during the coronation other households did not avoid going to seek health care "… No for us that did not exist ……"				during the corona period some household members did not shy away from seeking treatment for fear of corona "..... No family member avoided seeking medical care for fear of contracting coronary heart disease"		people in other households did not experience the challenge of health care because of the presence of the corona "… ..No household member in my family had a challenge in accessing health care due to the presence of coronary heart disease… .."	In some households there was no household member who avoided health care due to the presence of corona disease "…… .is really no family member who avoided seeking medical care for fear of contracting the coronary virus…"	some people were afraid to go to the hospital because of fear of corona ions .... My family, those through other people only if a person feels the flu was staying at home he does not go for fear and see if it is the crown itself when he gets there he will just be arrested so they were very nervous and most of them were just using common drugs but no tests were staying at home using common medicin…	people were going to the hospital to seek health care no one avoided getting care "..... Most of the people who were going had injections but yes we were told that injections right now are not necessary due to illness eeeh! but people were going alhamdullillah so people were going .. . "	during the corona other households went to seek care as usual "… ... here in the house no one wanted to go to the hospital and feared that the corona was not there because people were just going to the hospital ...."	people were going to the hospital to seek health care as usual no one avoided going to seek health care "…… .here on the street we are thankful I see people going…."
Experience: Health system	Primary healthcare: children Primary healthcare: maternal Hospital care Family planning and pharmaceuticals ITN distribution or planned IRS DOTS Other
Overall impact	on women on children on community on Covid high risk groups			Many products went up in price because of corona disease "… .. All goods in Zanzibar went up in price…. all! Exactly what came out is absolutely .... For example this cooking oil, I give you just an example you have seen; let's see how the price went up …… cooking oil went up in price… .until people kept shouting the price was too high ”..”		due to school closures children indulged in various forms of moral degradation such as smoking marijuana "........... children there is an old man who called me and told me your students are going into the old people's tents pale. where people are smoking marijuana in the tents they went to they are playing stupid stupid films and he is sitting there ……… The same thing was happening to those who …				some children dropped out of school because they forgot what they had learned ".... it happened just like I tell you the kids have gone back academically some have not remembered what they read ..."	...."			The couple's relationship is viewed as a secret that they do not wish to disclose. "… .Some things are internal not external but not easy because it is a person's secret…"							The effects of corona disease have been observed in some places as they used to advertise on TV that people have died but in other places they have not. "..... we have heard on the radio and tv there are places where some were affected, some died, some survived, but here we have not heard ..."
Experience: Health	Maternal and women's Health
	Child health
	Mental health

## Sheet: ILALA HH01-20
	CODING FRAMEWORK FOR HOUSEHOLD DATA FOR ZANZAIBAR AND ILALA MUNICIPAL
		HH01		HH02		HH03		HH04		HH05		HH06		HH07		HH08		HH09		HH10		HH11		HH12		HH13		HH14		HH15		HH16		HH17		HH18		HH19		HH20
Categories	Sub-Categories	Participants 1	Participants 2	Participants 1	Participants 2	Participants 1	Participants 2	Participants 1	Participants 2	Participants 1	Participants 2	Participants 1	Participants 2	Participants 1	Participants 2	Participants 1	Participants 2	Participants 1	Participants 2	Participants 1	Participants 2	Participant 1	Participant 2	Participant 1	Participant 2	Participant 1	Participant 2	Participant 1	Participant 2	Participant 1	Participant 2	Participant 1	Participant 2	Participant 1	Participant 2	Participant 1	Participant 2	Participant 1	Participant 2	Participant 1	Participant 2	Time Period Codes
	Impact of covid control measures	Increased family expenditure/cost on buying soap,bins and face mask "The challenge was in income for example hand washing soaps were not there in the past, hence it caused unexpected cost to buy them but also in buying the face mask since it was adviced that you have to throw it away after using it may be the sewed mask but the other one required one thousand to buy it every day this affected the…		Buying soap and water it was an issue since it is part of cleaning " Eeeh! one of the major issue was soap and water of which it was not a challenge since you know that I have to wash my clothes at some moment, hence it was easy since you can obtain a piece of soap by only one or two hundred shillings......"								Did not affect the family any how " I wont deceive by any means, my family was not affected any how by these measures, to me health issues is the most impartant thing than anything, because if your sick in the hospital you wont be able to eat even the most favorite food, hence it was better to remain safe"	Did not face any challenge caused by control measures " About some challenges, they did not brought any challenges to me"			Did not experience any challenges "We did not face any challenge due to the control measures, non of it faced us"	It increased costs for buying sanitizers and soaps "People faced some challenges in buying sanitizers and some soaps, if your a business person and you do not have them, people did not came, hence it costed us, it made us get back in the business, it was real a challenge"	Control measures didnt affect people since there was no quaranteen "Aaah! about the corona preventive measures did not affected people, only if quaranteen measure could have been implemented, there people could have been affected but people were free to do anything they wanted, although some of them used to stay at home for the fear....."	No one was affect in implementing control measures "No one was affected, we only used to take precautions, but the live remained the same"				Did not meet in groups hence lost some money ".....we were affected in the way that we did not meet in our groups to avoid congestions/some gatherings, people were supposed to reduce gatherings, untill it decreased but the time it has decreased we were already being affected,since we did not received some money, hence we were affected somehow"			Used house savings in buying hand washing bins and soaps "...I was able to implement some measures because I had some savings in the house, which enabled me to buy washing bins and some soaps and face mask....."	Used some money from the business to buy face mask " About face mask, I used to buy fabrick face mask by using the money from my business budget, there was no way than protecting yourself......."	Bought hand sanitizers with the family money " Things like sanitizers were bought by our out of pocked we struggled here and there to obtain the money to buy them since I there was a sick people here in the house....."		Obtained some income by selling sewed fabrick mask " It was abrupt opportunity we used to sell them for two thausands but later on the price dropped to one thausand, untill now it is being sold for five hundred shilings .......although wearing of face mask has dropped but at that time we gained some income because sometimes I sold more than fifty mask in a day depending on the customer as some of…	Some were affected positive by having some income " You know what not every thing has negative impact it has some positive side as well with regard to the nature of my sisters business it was a must to obtain some income, because the kind of business she was doing at that time had some demands, hence at her side it was possible for her to have obtain some income due to the demands of that time...…
Impact of covid-19 to household members	Mental Health		We were so scared of being contracted with corona since the disease was in the house "We were so scared since the disease was already in the house, we were scared of being contracted corona, since it is very hard to prevent it from your parent whom you share everything such as food, that is how it was, both of us in the house were scared......"	We were so worried about family on contamination and lock down as it was decided in other countries "....before even start thinking of food, we started thinking about the disease and our family, if the family will acquire what will be, everyone was thinking on the disease, second we were thinking what if the disease continues and the government decide to implement lock down as in the other countr…	At the beginning we were so shocked until we lost hope due to this disease, since there was no burial chance "Let me tell you the truth from my heart, this diease shocked us so hard at the beginning in such a way that we lost hope, simply because most of neighbors here many of them died from corona and we never had a chance to bury them, that thing caused a lot of sorrow to us do you see....."	We were so afraid of death, we thought we will be contaminated by the schooling children "Mmmh! thinking must be there, we thought here with all mmy relatives would have died (laughing) since I knew that my young grand son who is studying at Chanika would have brought the disease in the house, and if it could have been brought in all of us would have been perished...."	We never slept thinking when will the situation of business being improved " ....hence the children used to sleep during those nights but we never slept thinking as when the situation could have been improving , since my husband before corona was selling about hundred piece of wood but now he sold only two of them, hence we were thinking......"	We were psychologically affected thinking that one day we will be locked down " We used to say that one day we will be locked down, hence thare mentally we have to be frustrated/shocked...."		Used to think how to obtained family needs during covid " There was an impact in the mind, due to this disease the business did not went well, hence my thought was how children needs could have been obtained, I used to think on that...."	Had a lot of thinking due to scarcy in money "....although I did not have any sick person in my house but thinking was a must, since there was no some money, you had to think what could be done for the children, is was because at the previous I used to make some nutritional poridge for them but I was no longer able to do so, this made thinking unescapable"	Was psychologically affected due to decline in income " You have to be affected psychologically, simply because human being have been created with some curiosity of increasing the income, hence if the income is decreasing day after day then you wont be good psychologically"	Increased worries of being contacted with corona " The major challenge is that we were so worried, that if you go to the hospital you may contact corona, because in the hospital there are some people, hence we were so worried"			Used to think about the diseases but not to the extent of losing network "No, we only used to think about the disease and leave it later on by saying that, I will fight with my situation, but there was no depression saying that you think to the extent of losing the network, no"	Had mental destress due to business challenges " Mental destress cant be avaided since your business has been distrupted, I used to think on how to obtain the livelihood, I had to think about that...I had a lot of thinking at the time....."	Some people were psychologically affected due to death of their loved ones " I do not know, but other people were psychologically affected because of lossing their beloved ones, since there were some people who lost their close relatives, in such away that it increase fear for them to interact with other people.....people were even afraid of going to the burial ceremonies"		Used to think on his business " Some thinking was a must, because I used to think about my business, the way it shaked due to this business, untill it reached the moment the situation was cool"		Had a lot of thinking about the disease "........as I have mentioned previously, mental distress was a must because the disease was already entered and being broadcasted, everyone there had mental distress"	Experienced mental distress due to the cancelled her child marriage " Yes, mental distress wer there, for example to me, at that time I had my child marriage ceremony but it was cancelled to wait the end of corona disease, but we were already sat for the first time and its following day gatherings were prohibited, hence we were affected......because all the were used (laughing), yes it was used h…	It icreased fear between people " So many people were worried, although I tried to get rid of it but we did not trust each other especially when you were close to someone"		Were shocked with broadcated number of covid patients " Mentally, most of people used to think after being broadcasted the number of covid patients who were being admited at Amana hospital in a day, yes we were being told the number of patients in every day, people increased pressure because of not knowing what could have been done.....most of the people used to think about the disease"		We psychologically affected thinking about the sick people not corona " No, I only used to have some thinking on my sick husband and not about corona because I knew it is the disease which required prevention and following the instructions which were being provided, that all"	Was so worried about corona since had similar sickness symptoms "".....one day I had some flue, very severe flue untill I was unable to get some sleep, my temperature was very high in such away that I was unable to breath, I thought it was corona but in the following day I went to the hospital but they told me it was not corona, although I was so worried that may be I was already being infected .…	People were so worried about the disease " Most of the people were so scared because they were already being told that the disease was so dnagerous which kills faster, they were so scared eeeh!"	It affected way of thinking since they did not interact with other peoples ......it had health impact because we were used to stay outside of the house and meet with some neighbors but at that time we used to stay only inside the house with no any interactions with other families, that was not good at all in healthy, you found that we were even metally affected, because you couldnt interact with …	Had some mental distress thinking of business " yes, I was thinking very little on the disease but most of the time I was being thinking of my business because it changed compared to the previous time, hence thinking was a must though not that much"		It inreased mental distress after having some corona symptoms "First of all it increased mental stress and attention since I already saw that thing in me, hence I used to think what could have been happening if i reached to the severe stage of the disease......"		Did not have any menatl distress " No, we did not have any mental distress because you cant resist something your were not aware with, hence once your were being told do this you had to"	Used to be afraid from each other by suspecting has been infected ".......we used to be afraid from each other because of corona, it reached a time when you heard your fellow has some headache, we started thinking it is corona, we were so worried......."	Had mental distress due to the failure in personal plan " Having mental distress it is possibe because if you failed to do certain thing, due to the fact that the situation of that time didnt allowed, that ting caused mental distress because you are already becamed used to go in a certain steps but those steps failed...."	Had mental distress following thinking on corona death cases " Mental distress should be there because I used to hear that people are dying from corona, hence hearing it you cant live with peace, because you hear that someone has died from corona or may be someone has been admitted in the hospital breathing by a ventilator, those kind of information scared us to the great extent........"	Was not affected because had faith in God " The first thing was faith in God, because he is the one who is able, without him nothing can be done, if he has decided to take life no one can resist him, hence I used to pray to God, there was no any other way at that time"
											The corona disease was exaggerated in such as way that, fear was being increased to the people "We were very shocked by that time but worse enough for us Tanzanian or may be for us Africans, once something has happend is being exaggerated in such away that people loose hope, the way it was being discussed, it increased fear in the heart of the people......"	Had mental distress, thinking on incurable disease "Most of us had mental distres at that time because of thinking that, If I am infected with it, can it be curable? because it has no any treatment than vaccine, but that vaccine in here has arraived the last two days ......"	It increased thought if some is affected will be recovered from it " I have been thinking that, If it happens I am being affected with corona, could it have been cured, things like those......"													Used to think when the disease will end since were in some loans "In short we used to think aaah! when would the disease been ending, it made me headache since I was in some loans....."			Increased fear among the people " .....frankly, speaking at that time majority of people were so worried of being infected with the disease indeed, even there were some of the parents who didnt allowed their children to get out of their house, they used to lock them inside as well as those who used to work in the crowded areas were afraid of going there as well due to the fear"	We affected psychologically due to absence of interactions with others "We were mental affected since we used to stay inside the house alone just like being in the jail without having any interactions with our fellows, there was no even some greetings, veryone was locked him or her self in side the house, hence we used to think what could have been our fate in the future"									It increased fear among the people ".......people thought that certain hospitals had a number of corona patients, I do remember that even when the ambulance which carried patient of other disease, people thought it is a corona patient, hence it increased a lot fear among the people......"
	Nutrition/Diet/alcohol	I do not drink alcohol perhaps those who uses will have something to say "Eeeh! that difficult to say since I am not drinking may be those who uses will have something to say if they reduced or increased what amount since it hard for them to drink at home (laughing), they say having some alcohol at home loss it sweet because there is no company, hence you find that some were still going out there…		Eating of balance diet such as some vegitables was hard due to loss of income "Aaah! about diet as I told you earlier it dropped a little because if the income decreases eating also decreases, the time you obtained three thousands you may add some fruits or anything else, but the earnings has dropped to two thousands how can you be able to have some fruits...."	We never had some alcohol since we had no even some money for food "So some meals is also a challenge how dare you can have some alcohol (laughing), that will a laughing doing that"	It was not possible to have fully balanced diet such as fruits and vegitables since there was no money "As I told you before, how could you be able to obtain those kind of things, some vegitables and fruits, how would you?....there was no money during that time my daughter, we faced a big challenge by the way "	Mostly we used to eat some vegetables "....but in most cases we used to eat some vegetables as well as coconuts certain mother used to bring them here, hence I do not know if some vegetables has helped us or not, but still such a sister continue to bring them here"		The same diet existed " The food was the same, there was no any difference"	The diet was normal " We used to plan our diet as it was, depending on our life and earnings until today...."	Diet changed since the availability of money was hard, we ate what was available at the time "In terms of food the time table changed a lot because the money was had to obtain, although I did not have huge family but instead of having some juyce or some cooking some rice, we were only be able to have some matembele and mrenda for the children"					Used the same kind of food, but sometimes was missed "No, the food was the same as I told you, it was normal when you have you will eat but if you dont have it was ok too, nothing increased or decreased"		Did not have nutritional challenge, since they are few in the house " I was not affect by the way, may be it is because we are very few in the house, that is why I didnt observed any challenge....."	Food availability was difficult due to decline in economy ".......the food became very difficult during corona time, and it was difficult due to the decline in economy......."	No one in the house used acohol "Here in this house no one was using alcohol......but we used to eat good, no one was affected "		Rich people were able to obtain food "This question repeats, it was the rich people who were able to obtain the food but the poor people were being tortured and their still being tortured untill now"	Consumed what was being available "When you were able to obtain some flour and some vegetables, I cooked eat and thank God, if you wanted to eat in western style of some fruits or may other things, that was impossible......"	Alcohol consuption was decreased due to loss of income "Alcohol taking was reduced, how could you been able to drink alcohol while the income has dropped and you did not have even the money to bring back home for the children?"		Used one kind of vegitable from noon to the evening " We were affected in terms of some needs, for example when we cooked one vegetable in the noon, the same was used in the evening, we were unable to obtain the other one, it was very difficult to have another different kind of vegetable......do you see that was how we were affected"		Consumed one kind of food everyday "We used to cook some rice in the morning which was being used during tea time and in the evening the same kind of food was repeated , things like beef we were unable to access it, we were only able to have some vegetables and beans......."		There was no any change in diet " There was no any change in the diet because most of the time I was at home, we used to eat in fully compared to the time I was getting out for some work, you know what being at home you found yourself full all the time compared to when your at work"		Changed diet i.e eating some chips during the night " It changed the diet indeed, suppose the children used to eat some rice in the noon or may be they ate some chips during the night, those options was no longer there, people had to eat ugali in the noon and rice at night with any available vegetable, so that the life could continue"		Increased acohol consumption " Alcohol consumption was incerased taking an example I used to be at home all the time doing nothing, for that time is was only drinking hence I can say that acohol consumption was increased"				Reduced alcohol consumptions " In the family I will speak as a person who is consuming alcohol, I didnt saw it increased but rather it decreased, because sometime I decided not to drink the whole week, that is why I am saying that there were some things which were decerased a little bit, hence for that case I think in most of the place it decreased instead of increasing"	Reduced alcohol consumption in the bars due to fear of covid "Aaah! I am not that much experienced on that thing but I think alcohol consumptions in the bars decreased because they were afraid of corona, hence most of the bars were not fully as very few people used to continue going to the bars"	Consumed what was being obtained at that time "We did not have some options because very little food was accessed that time"
							My husband used to drink alcohol one bottle for three days, thinking that it kills corona vectors " I never drunk alcohol, my husband was the one who had been drinking, as he used to say that it kills those corona vectors, eeeh! he used to go for the drinks and sometime he used to bring it here, one bottle was used more than twice"											People decreased alcohol consuption due to economy decline " You know what my house is located along the road, people are passing here 24 hours but during the corona time it used to be cool, the drunk people never crossed here, because if someone is drunk you will notice it in he/her speaches, that this one is drunk but during corona timeit used to be cool untill now.....the economy has declined …								Decreased the portion of food to the children "We used to serve the children small portion of food, as you know if you say that have to be served large portion of it, what could have been consumed in the following day, most people used to consume their food in a budget manner....."				There was no any drunk person in the house		No one in the house is using alcohol " In my family there is no one who is using acohol"								Do not consume alcohol " I am not an alcohol taker hence I do not know for those who used to drink it, whether they increased or decreased"
	Physical excersice			Pysical exercise was decreased to avoid some gatherings "That was a challenge because you find that even exercising was reduced since we were told to avoid gatherings, hence even joging dropped a little bit other sports as well was stoped, hence all sports issues decreased"	Some joging was introduced in the community " ....since young girls who used to be in boarding school were free, I said these children who are practicing some exercise, they call joging both boys and girls it was like that...."	I used to go at KM ground in the morning and have some walks ".....I used to go at KM ground in the morning and have some walks since I cant run, Ii used to go around the ground and get back home, but after returning home you could have found that my muscles are being tightened, hence sometimes I used to have some exercise here in the house......"	I stoped my son to participate in physical exercise since they were so many " When my son came for the vacation in that month, I stoped him from participating in physical exercise since they were so many in groups, and I thanked God it helped much"	I used to practice walking exercise " Yes, when you wake up, you must walk even certain distance, for example going there at the shop and get back, you count till fifty or sixty times, that what has been done daily...."	I never had physicial exercise, (was sick) "Frank speaking I did not have it, I even didnt observed it when I was there, they said that It was until I returned home ......"	The children used to go at Magereza grounds for some exercise "It was the children who used to go for some exercise at Magereza grounds, they were runing from here to magereza ......"		The group of men and women practiced physical exercise since it was encouraged by president Magufuli ".....I with my children do practiced exercise even during corona time we continued practicing it, even for the other when the late president magufuli encouraged to used steam/nyungu and practice exercise majority of both male and female used to practice it in the road....."				Used to walk on foot as part of exercise " Here I used to walk on foot, sometime I had to move from here to gongo la mboto on foot, that was the part of exercise, it was enough to me, or may sometime I used to climb or walk through the small mountain during the evening times...."	Practiced some exercise home to throw away some virus " Yes, I practiced a little bit some exercise, since people are saying that the exercise throw out some virus in the body, even if you do not go at the gym you might have conducted it at home......believing that through some exercise I am preventing the disease"						Physical exercise was stoped to avoid peoples gatherings "Aaah! most people reduced attending some physical exercise because in the exercise required more than three people to run together or may be lay down having some stretches, that is already peoples gathering, hence people reduced it eeh!"	Used to run alone " Because even some sports were stopped people used to run alone in the roads, hence I used to either run or walk alone for a certain distance then you get back have some bath and stay cool at home"	Increased physical exercise believing it improves health " I increased physical exercise becuase I believed that it improves health, that is why I increased it "	There was an increase in exercise, since were told exercise eliminates some diseases " About exercise I think it was increase, because the government advised us that if we want to fight and eliminate the disease people should have been practicing some exercise, hence there are some people who continued with it while other stoped due to some fear of being contacted with corona, because some exerci…		Conducted some exercise " We used to practice some exercise but it didnt affected us"		Practiced physical exercise at home "We used to practice physical exercise here at home, there out outside compared to the previous time when we used to go to the magereza grounds, but after corona no one was allowed to go there, it was clossed, a thing which also reduced the rate of practicing it, which in turn resulted in to some weight gain, because the rate of exercise was reduced"	Became fat due to missing some exercise " In health manner we became fat (laughing) offcourse we became fat because of only staying inside the house without interacting with others in some exercise such as runing, yes staying at home made all of us being fat, for example we used to have a morning jogging but because it included a group of people it was stoped "	No one practiced physical exercise " Practicing some exercise in this house? I never observed anyone"		Stoped physical exercise " Before corona we used to go to the sitakishari grounds and practice some exercise but after covid has arrived all the grounds and gyms were prohibited saying that it was no longer safe going there because of peoples gatherings, hence for that case we stoped both ground exercse and gym as well"		Did not practiced physical exercise	Did not practiced any exercise " No, we didnt practiced any physical exercise, it was the children only who used to conduct class exercise"	Walked on foot, climbing stairs and performed home activities "Aaah! in practicing some exercise it depended with someone himself, at my side sometimes in doing some exercise I decided to go with a car somewhere and park it for the purpose of walking on foot in some offices or deciding no to use the elevetor and climb the stairs up five or ten flats, hence I do believe that to me some exercise wa…	Practiced some exercise " I think there are some people who continued practicing some exercise, at my my side I continued practicing it"	Walked on foot as part of some exercise "Aaah! to us exercising is very hard but what I know is that if I decide to walk on foot from here to banana without using boda boda that is also a part of exercise, but during corona I never went out indeed, may for the others"
	Unwanted pregnancy	We are old now we cant have that "Some of us are already got old (laughing) any way I never saw any big difference which was there eeeh"															Did not have unwanted pregnancy "Aaah! I did not observed that thing here in the street"	Did not observed unwanted pregnancy in the street " Unwanted pregenancies in the street, I did not observed them....."								Increased unwanted pregnancy, since there was no work at home during the home stays "I think there was some increase in the pregnancies, as you know there was no job at home and you did not have any where to go, hence it contributed somehow since it was only eating and taking some rest or watching media, therefore, according to my thinking some pregnancies were increased" ".....one of my friend t…		Did not heard about unwanted pregnancy in the street		Did not experinced unwanted pregnancy		Did not have un wanted pregnancy " For us in this house, there was nothing like that"		Did not experiance unwanted pregnancy
Access ro health care	Challenges in seeking care due to covid-19				There was no challenge in accessing health care, only preventive measures were insisted such as wearing of face mask "What I am saying is that, I thanks God so much , I used to say that whatever will happen I am ready, if it has been planned to die from corona you will die from it and if it is malaria the same, during corona I had some accident and my leg was hurt, I was taken there for some trea…	No one faced a challenge in seeking health care during covid "None of them faced any challenge"	No one was sick during the time of corona " Aaah! no one brought some medicine for us since no one was sick during that time, it was only some flue due to some fear, especially for me, I was so worried about it......."		There was no any challenge in accessing health care since I used health insurance card "In the health services it was normal, there was no any challenge, I used to go and receive some treatments since I was using health insurance card,"	No one was sick during covid " We did not face any challenge in seeking health care since there was no any sick person in the house during that time"	Health services was accessed without any problem " Is it about corona or any other disease?, no there was no any problem when we reached there, the treatment services was available"	During the first wave he, heard that there are some people who missed health care due to unkown reasons "There were about two peoples , whom I dont even remember them, I heard that at the KM hospital during corona that there was a case that they missed some services, it was in the first wave, I dont remember it well since time has already passed ......"	Recieved health care for her grand mother without any challenge			Did not have any health challenges among the house members,which needed health care " In my house openly speaking I never had any health issues among the family members, which needed me to take them to the hospital, not during only during corona but also even today, I dont know about the other families...."	Increased waiting time in visiting the patients " The only challenge which was been there, was that suppose your were sick and decided to go there at the hospital, if the services has to start at 10, the time increased since we had to enter one by one, for example you wanted to visit a patient let say your mother but you all about five whom all of you want to great him, but it was supposed to get…	Did not faced any health care seeking challenges " There was no any challenges since people were being attended as usual....."	Did not face any challenge in seeking health care	Did not faced any challenge, since no one was sick during covid " Aaah! there was no any challenge, since no one was being sick during the time of corona"		Did not faced any challenge in seeking health care, used health insurance card " Aaah! I thank God my family is still doing good, but some normal fever were there but when you used to go to the hospital with an insurance card the treatments was being provided....."	Bought some medications in the pharmacy, did not have money for hospital services "Aaah! when we had some fever, we used to buy some paracetamol in the pharmacy and it helped....yes how could you be able to go to the hospital with no money, but saying the truth God saved us with some big sickness, we had only small sickness of using some panadol only....."	Did not experienced any challenge in seeking health care "Aaah! there was no big challenges, only very small such as keeping some distance from each other in the line, but it was only required to take all the precautions of washing some hands and wearing some face mask......"	All the services continued as usual	Did not faced any health care challenge " Although here in the community everyone was worried if he or she had some flue or malaria, hence some people were afraid even to go to the hospital but other were going, but at my side I used to go at the feedforce hospital over there....."	Did not have sick person during covid	Did not faced any challenge in seeking health care	Did not faced any challenge	Did not attended seek health care at the hospital	No one was sick during corona time	No one faced challenges in seeking health care		Did not faced any challenge in seeking health care, since the health post were open "No, I didnt faced any health care seeking challenge because all of the health care centers which are alocated near to our street were opened during the time of corona, and were being received withou being afraid whether you were coughing or anything else"	Did not observed any challenge since no one was sick during corona	Did not face any challenge in seeking health care		Tested malaria without any challenge " In here all of my children were taken to the hospital when they had some malaria challenges, they used to go there without facing any challenge, because it was the chance to make sure that family members health is being improved........"	No one faced health care seeking challenge " No, for I there was no any challenge I face because the hospital is located very near from here, hence I attended there everytime I wanted to attend, with regard that it is a private hospital the nurses used to take good care of the patients, but I do not know to the other hospitals"	No one was sick during corona "Aaah! God saved us , he granted us health, no one got any illness during that corona period, God granted us health"
	Access to medicine	We were afraid of going to the services due to corona "Eeeh! were were afraid of going to the services, thinking that going there you will acquire corona, yes you may be find that your suffering from other disease but when you go there you acquire the other disease"	The medicine were accesed by paying some money "Eeeh! it was a little bit simple to obtain some drugs, since he used his money that is why it was a little bit easy"	The challenge of eye pressure drugs it is the cost of it but they were available "....the challenge of eyes pressure drugs are the cost of the drugs, so you found that sometimes I did not have the money to buy them, hence I am remaining hurt....	My husband accessed his TB drugs until he was told he has recovered " As I told you that my husband was sick if this is not his fourth year it is a third year, he was suffering from TB and he used his drugs properly until he finished and he is doing good now but he is only troubled with eyes pressure, as he has explained himself"	No one who was sick during covid "Eeeh! when you sick suppose with malaria you have to go there, you cant be afraid of corona that you will be contracted by, but we thank God the disease has passed well, no one who got sick during covid"		BP medications and test was available to the BP patients "My father has BP but he always going to get his meds there, they used to provide after every months or two weeks, when he reaches there he is being tested for BP and diabetes by the nurses, the the doctor prescribe him with some meds, I never observed any challenge"	BP treatments was accessed, not challenge was observed "I never observed any challenge as I mentioned, I had BP but there in Kahama the treatments was available, no any challenge was observed, I used to be given one month medications, in every months I am being provided"	My sister who do not live here, has BP but she used to get the medications " It is my senior sister who do not live here has BP, but shed used to go to the hospital for some tests and medications....."		Accessed all the medications " I had two malaria patients during the first wave of corona, one is my brother in law, at that time corona it was in the peak, I took them to the hospital but they received some treatments, he was admitted for three days there at Magereza, he received all the services indeed"				Accssed the medications when the children had some fever " They were all right during that time, sometimes when God gave them same fever I used to go to the hospital for some medications, that all I didnt observed any challenge there....."		The medication was accessed, but needed to put on face mask " No the medications were available, but you were required to put on face mask to prevent contamination, that was the only challenge since they said it was hard in breathing.....but it was a must when going to the hospital"							Did not go to the hospital " Aaah! I never gone there even my friends did not go to the hospital, hence can say no more...."	Accessed antimalaria and UTI drugs "At my side I was feeling fever, I went there and it was noticed that I had malaria and UTI, hence they gave me the medications, so if i was worried of going to the hospital it could have been worse"		Missed some sold medications which was not covered in health insurance " ......there were little changes at that time as I used to take care of my sick husband who had stroke but when it came to some medications there were some of it which was not covered in health insurance hence it was supposed to buy them, a thing which affected us a lot becaused we did not have some money at that time, someti…	Did not face any challenge	She bought antimalarial drugs at the pharmacy " .....I had severe headache and some fever hence I decided to buy some antimalarial drugs from the pharmacy and use them......"		Do not know, since she didnt attended health care "In here I do not know, because I never attended to the hospital may be I can say that, I never observed any challenge even my BP was obtained when corona was already over...."
	Access to testing services and treatment for HIV/Malaria/TB	We were afraid of going to the hospital "Yes that was direct that we were afraid of going to the hospital, and we had been selecting were to go as well, all those hospitals with so many patients we were escaping them"		I used to send my child or my wife to bring my TB drugs at home "Aaah! on TB drugs I used to send either my child or my wife to go and bring the drugs to me, it was until I finished the dose and being told that I am okay......"	I tested HIV and the results came negative "...but we were supposed to take some precautions by wearing face mask eeh! and even HIV I have already tested hundred times, even the last two days I took my father to kisarawe and decided to have some test, we were all found negative"	People used to go for malaria test "About Malaria test people used to go for it, yes you must go to the hospital and when you reach there although there was corona, but people used to go"				No one was sick during covid "For us here no one was ever been sick during covid, hence we did not have any challenge, but I do not know to the other neighbors"		Received malaria treatment during covid " I had two malaria patients during the first wave of corona, one is my brother in law, at that time corona it was in the peak, I took them to the hospital but they received some treatments, he was admitted for three days there at Magereza, he received all the services indeed"				The services were available " They say that all the services were being provided as usual"		All the services were available in the hospital "...it was hard to put on face mask at the hospital but all the services were available as usual, at my side no any challenge was experienced, because my father used to receive some services every time he attended his clinic"				All the services continued as usual "They used to go to the hospital and receive some treatments, all the services at our magereza hospital are still being provided but if you have a serious case they will take you to Amana, but the such kind of services still continues"		Did not used to go to the hospital freequently "Aaah! because I was not going to the hospital more freequently cant comment much on these services, I do remeber the last time I went there it is about in the last three months....."	Was not sick during corona " I never gone to have any health check up during the corona time, since I did not have even some headache onor had any symptoms....."	Do not know the challenge faced by people with HIV and TB " I dont know about some challenges faced by people with HIV, if there were some challenges they were the ones who were affected"		No one uses ARV in the family		Did not have any person who needed ARV or TB services	Did not have a person with chronic disease	The tesing and treatments continued by observing preventive measures ".....because even at the hospital there, there were some hand washing bin and soap which everyone was required to wash their hands first before obtaining some tests but if it was found that your temperature is high then you had to be isolated but if it was a norma fever then you were bing treated and given some medications then…		Accessed ear treatmets for the kid "......frank speaking there was no any changes at that time, may be the child has ear issues was taken there having some treatments and get back home"				Attended BP test "Yes, I also attended to the hospital, because I have a health check up after every three or six months, after every three months I used to check some pressure, I am used to have that plan"	Some people were afraid of going to the hospitals, hence used local herbs in treating some fever " There are some people who used to attend to the hospitals and others did not attended to the hospital for example is someone had some flue had to use local herbs such as mzugwa, since there is a certain local herb called mzungwa and kivumbasi, they mixed and drink, but if it was very severe flue had…	Did not have sick people "God saved me with everything, I thank him, no one was sick of any disease during that time"
	Access to testing and treatment of TB	We were afraid of going to the hospital "Yes that was direct that we were afraid of going to the hospital, and we had been selecting were to go as well, all those hospitals with so many patients we were escaping them"										Did not have any person with TB case "Unlucky, I did not have or known any person with TB case here in the street ....."																One member had TB and recovered before corona started						No one in the house had TB disease
	Suspension of distribution of ITNs/Idoor residual spray
	Reproductive health services	People never gone for that services by fearing corona "People never gone there (laughing) even the clinic people were avoiding them eeeh! yes both for the pregnant mothers and children as well for fearing corona, thinking that going there will contract it, hence they decided to stay "				The pregnant mother used to attend their clinics as usual " The pregnant mothers used to go as usual because here in this house some of them have given birth during that time, they used to go there...."		I never used reproductive health services since my husband was sick "During the covid time, I never used reproductive health services since my husband was sick, hence I was busy with family issues....."		No one was in need of reproduct health service " At that time no one was in need of those kind of services, here at my house"						People gave birth during covid, the services were provided " The reproductive services was being provided, I heard that people gave birth during that time of corona, they gave birth and God saved them, they obtained their children but for me I did not gave birth at that time, but I think every services continued as usual during that time of corona "							Some people attended while others stoped due to some fear "Mmmh! there now for those who were able to go, attended it but for those who decided to stop, did not attended the services, all this was because of some fear they which they had during that time, they thought that they will contamined with corona when they could have gone there...."			Children Clinics continued by insisting preventive measures "Aaah! during the pregnancy of my mother, she used to go to the clinic but it was insisted to take precautions, hence she used to keep some face mask in her hand bag, she went there and being attended but precautions were very well insisted by ensuring hand washing, and the use of sanitizers "			Gave birth during corona "About the health issue it was that time when I gave birth to this child, although there were some people who used to fear going there, at the beginning I was also worried but there was noo way out......"	Pregnantcy women clinics continued						Attended all monthly clinics " No, I used to attend the clinics as usual, in every months I used to go there, even after haing been delivereda child all the services continued as usual"	People attended clinics " Clinic everyone used to attend, yes they used to go there but I dont know about the pregnant mothers including my mother, but everyone used to go and have some health check ups"		Attended the services with fear of contacting corona "Attending to the clinics I think the pregnant women continued attending the services, although I think they attended there with some fear of being infected both the mother and the baby in the body, because they knew that in the hospital settings there were some peoples gatherings"	Do not know about pregnant mothers who attended the services " That thing can be known by people who attended that service, I cant be able to know how many of them went there, that question is beyond my understanding, because I did not have a pregnant mother here in this house, I only have male children I thank God"
	Access to family planning	People never gone for that services by fearing corona "People never gone there (laughing) even the clinic people were avoiding them eeeh! yes both for the pregnant mothers and children as well for fearing corona, thinking that going there will contract it, hence they decided to stay "				People were afraid to go for family planning, they decided to wait "Yes, people were so frightened eeeh! because there in the hospitals there were plenty of corona patients, therefore, they thought going there for family planning services will be danger, hence they decided to wait mmh!'	Family planning services continued and it was well improved "The services was provided, all the services were still being provided and they were well improved"	I never used family planning methods ".....the issues which caused challenge to me was my husband sickness, at that time I never used such kinds of methods....."		I do not use family planning " I as I, I do not use family planning methods, I used them in the few past years but I realized some effects, when I was injected one injection my period prolonged for a number of days......"						Do not use family planning methods " Speaking the truth, I do not used it, I do not used but I used to hear some people are saying that they were available as usual, hence by my side can be able to comment if they were available or not ...."										Family planning was provide in a very short time " Family planning education was being provide in a very short time compared to the previous time, we also thank because it was the time of corona hence we didnt spent much of the time being provided some instructions......."		Do not use family planning				Do not know about family planning services since didnt attended to the hospital "Frank speaking I dont know about family planning services during the corona time since I never attended there, and if someone is going there was going in secrete"		Family planning services continued as usual
	Child health services	People never gone for that services by fearing corona "People never gone there (laughing) even the clinic people were avoiding them eeeh! yes both for the pregnant mothers and children as well for fearing corona, thinking that going there will contract it, hence they decided to stay "		The clinic continued but people were insisted to wear face mask and wash hands during visits "Aaah! they used to attend the clinics, although the corona pandemic was there but the government insisted them to attend eeeh! they were only required to wear face mask and wash hands during their visits"	My daughter used to attend clinic but she started too late about seven months of pregnancy "Yes, she used to go to the clinic as usual, eeeh! but let me tell you the truth 'shoga', she went to the clinic when she had seven months pregnancy, do you see? yes she used to go"		Children were taken to the clinics, but face mask wearing was insisted during the visits "Eeeh! they have been taken to the clinics although they lost hope since because no one was allowed to get in until you had worn face mask, there were some regulations at the hospital, in short the Mageraza people were so attentive ...."				Children were taken to the clinics as usual "......may be to the hospital, I only went there during the clinic of my child for the purpose of being measured his weight"					Children services such as vaccines was available as usual " The services were available as usual, there was no any challenges the vaccines were available"													Missed two child clinics visits due to some worries ".....there were sometimes which I was required to take the child to the clinic but I was so worried that we weill be infected but Dr. John Magufuli said that corona is unscapable hence I was no longer worried about it, I took the child to the clinic every time was needed to, although I was already missed two visits"	Neighbor children were taken to the clinics " In the clinics the children were being taken, because here in this house there were some small kids who were taken there ......"		No child who was taken to the clinic " The child who was in the age of being taken to the clinic was my sisters in lawa child, but she was not taken there, I dont not know why her mother didnt took her there.....when I asked her as why she didnt took the child to the clinic she replied by saying that it was enough to go to the clinic in her child age"		Did not have children who needed to be taken to clinics "No, because at that time all of my children were above the clinic age, no one of them whether needed to be taken for vaccinations, there was no one who needed vaccinations at that time, hence I did not even attending clinics saying in every month, not me or even my husband non of us attended clinics"		Children vacciness continued as usual	The children were taken for vaccination after the end of corona to avoid gatherings of people " About taking the children to clinics, yes we used to take them to clinics but when corona has ended it is when we took the children to the clinics, because we used to avoid some peoples gatherings, but I dont know if some of the people were attending it, but for us we used to avoid those kind of people…
	Emergence/counselling servises							Emergence services was available in the hospitals "During the time we was there emergencies were so many in the hospital, when I say emergence I am refering to all who had breathing failure......"				No one in the family needed an emergence service during covid				Did not have emergence case patient " I cant lie, since I did not take any person there, I cant lie....."																Did not have any person who needed surgical services
	Outreach clinics							I never used mobile clinics "On my side I never used those kinds of services, hence have nothing to comment on it....."								Has nothing to say														Did not observed outreach clinics "There is no such a thing, I never observed it even once in this community"
	access to health facility							Health services were not provided fully time due to the increase in hospital emergence cases "......those who had breathing difficulties needed doctors attention and care, hence sometime when my husband needed some services was not there, the doctors used to attend emergence cases only that was the only challenge we faced......"	Health facility was accessed and some treatments was being provided "No, because when I was in Kahama, I was being attended as usual, no any challenge faced us, although I used to hear that there were some people who have been isolated, all these was heard"							People used to go when they were sick "Some people used to go to the hospitals, once your sick you cant avoid it, you have to go to the hospital so that your issue to be solved, staying at home wont help since you dont know what is troubling you but if you get there, the doctors will know the problem and provide some medications"																						Accessed services normal "We used to access all services which we required, because there is a separation between those were deling with corona and those who dealt with normal cases, if there were any emergency was being handled, hence all the services continued as usual"
	suspension of surgical services	Those who able financiall hired private rooms but for unable waited the decrease of corona "They might have been there but they have been searching for those hospitals with private rooms, for those who are able but for those who are not able decided to stay untill corona decreased"						Did not have someone who needed surgical services " No one was in need of surgical services during that time....."										Surgical services was available " For example my husband was supposed to attend prostate surgery, but his children wanted to cancel it but father decided to attend the surgery and it was performed, the children were worried about corona......"				Surgery services continued "Yes, the sergery services continued, people were still receiving surgery services as usual"							No one needed surgical services during the time	Did not have any person who needed surgical services				Did not have any member who needed surgical services			Do not know about surgical services during corona time "Aaah! about surgical services I wont be able to understand, but some services in the dispensaries, all of them were available but if you reached there you were supposed to wash hands, sanitize the hands, put on face mask, then you enter in the lab have some test and then you go to the doctors room....."	Did not have anyone who needed surgical services " In our family there was no one who was supposed to attend any of surgical services, I can comment more on that"	Heard in the media that all health services continued "The surgical services continued, we sued to hear in the media that surgicial services continued, becasue all other services continued as usual ......."
Avoiding seeking health care services	Any household member avoiding seeking health care services due to covid-19	We were afraid of going to the hospitals thinking that going there will ease contraction to covid "Aaah! we were afraid of going to the hospital thinking that going over there will be a cause of contracting corona because those who were going there were those whp were already ill, therefore you find that my husband was sick but he stayed home for long time without going to the hospital...."		In my family no one avoidaded seeking health care but here in the community such kind of people were there "This issue in my family was not there but in most of the places in my community it was there, people were afraid of going to the hospitals, since everyone talked differently, mostly they escaped corona, hence here in the community people avoided yes, but in my family I never observed that"				We were afraid of going to the hospital thinking that we could have been contracted with corona "How live would be then, we were even afraid of going to the hospitals when we were sick thinking that we could have been contaminated, I only went there because my patient had some appointment.....but my husband used to say that we should not attend there, since they used to say that people with chron…	I never saw any in this house "Here in my house I never saw any indeed I never saw any"	No one in the house was sick " For us we thanks God, here in our house we have been going out and getting back but no one was ever been sick, we thank God, no one was sick"	During covid the family did not face any health challenge in such as way that people avoided seeking health care " No, I thank God for my family during the whole period of corona, no one had health problem which made us to avoid seeking health care in the hospital, God helped us ....."	Heard a story that people were afraid of taking their chilren to the hospital, thinking that they will be injected corona injection "Yes, I used to hear during our story time as mens, thay said that during that time most people were afraid of taking their children to the hospitals, thinking that intead of being treated malaria they could have been injected corona injections, at that time most peo…	Did not avoided going to the hospital though they were worried " No,about going to the hospital we were going, but we were so worried, for example my grand mother was sick during corona, but when they wanted to take her to the hospital she was so worried because of corona, later on she was taken after being advised"			No one avoided seeking health care " When someone is sick have to go to the hospital, I am repeating this since you already asked me before, once you have some health challenge you have to go to the hospital, you cant avoid it, how can you dare to avoid....."	Avoided going to the hospital for fearing covid " Yes, I was the first one to avoid going to the hospital since when you get there it was prohibited to touch some things because you will be contaminated, hence fear was a must and to avoid it was to stop going to the hospital, I remember one I was feeling bad but I decided to use steaming/jifusha, I didnt go there....."	Wanted to cancel their father prostate surgey for fear of Contracting corona "......his children were worried about our father to contract corona, hence they wanted to cancel his prostate surgery, but I thank God the surgery was perfomed and he was discharged safely....."				Continued attending health services "Eeeh! health services are still being provided and people are continuing going to the hospitals as usual"	Bought some medication in pharmacy to avoid peoples crowding in the hospitals "Aaah! now if you go to the hospital, there were some crowdings of people, that is why we were afraid that if you go to the hospital you will come in a contact with peoples gatherings and being contracted with corona, hence it was better to buy some panadol from the pharmacy and swallow them......"		Attended health care when someone was not feeling well "Indeed at the moment when one of the parent was not feeling well, they were attending to the hospital even without being advised by any one, since at that time even the government insisted that if you had any symptoms should attend to the hospital for some check ups in oder to recognize if it is corona or not....hence no one avoided going to…	No one in the family avoided going to the hospital " Here in my family there was no any one who avoided going to the hospital, when you reached the all the services were being provided by in very attentive manner by observing all precautions, since they attended patients when they were on face mask....."		No one avoided seeking health care " Here in my house no one avoided going to the hospital, I dont know about other families because I am not used to have frequent talks with them hence I wont be able to talk about other family"	Attended to the hospital when she had some fever ".....one day I had some flue, very severe flue untill I was unable to get some sleep, my temperature was very high in such away that I was unable to breath, I thought it was corona but in the following day I went to the hospital but they told me it was not corona, because there was some dcharge of pieces of steaks when I had some coughing......"	Avoided going to the hospital when she had some fever " Yes, it happened when I had some fever, I did not go to the hospital thinking that I will be infected when I got there, since even in the medias it was was used to be breadcasted that most of the people were escaping from the hospitals, hence I bought mseto and swallow it, since I had similar malaria symptoms....."	Did not avoid seeking health care during covid	No one avoided seeking health care due corona " Going to the hospital was only if someone had some fever, it was when we used to go at feedforce hospital over there to have some tests but the other hospital is found there in Magereza....but to say that someone was sick and avoide to go to the hospital, that thing didnt happed but it might have been happened only if someone was sick and decided to…		Avoided going to the hospital for fear of being taken to isolation centres " ......I didnt went to the hospital because I had such a tendency of thinking that if it was true detected to be corona, then I could have been taken to the isolation centre that is why I decided to have some treatments at home"	Did not observed anyone avoided going to the hospital	Attended health care to the hospital " I used to go to the hospital as usual but when you reached at the gate you were supposed to wash you hands before being attended, then you get back home after being provided some services, although some people were afraid as you said, but if you were serious sick in the peak of corona, there were no way out you have to go there....."	Avoided going to the hospital due to the fear of corona " If there were people who attended health care services at the hospital, I think they were very few of them, at my side I never attended there because I was afraid of corona (laughing), most of the people did not attended there, they were afraid....."	No one avoided going to the hospital ".........no one as ever avoided going to the hospital but only the preventive measure were being taken when visited health post such as wearing of face mask and avoiding touching any other places, all those things were being followed"	No one avoided seeking health care " No one in my family avoided going to the hospital, I do not know there in the villages"
																																		Stayed with fever at home untill it got worse for fear of going to the hospital "Yes, it also happened to one of my house maid who is not here again, I remember he had some fever but due the steets words he didnt informed me on time, it was untill the fever got worse and I found him laying down, I asked him what wrong then he told me he was not feeling well, but he didnt told me because he was af…
Experience: Health system	Primary healthcare: children
	Primary healthcare: maternal
	Hospital care
	Family planning and pharmaceuticals
	ITN distribution or planned IRS
	DOTS
	Other
Overall impact	on women						I acquired BP due to covid cases reports " .....I do not have herited pressure but when I used to watch on TV plus what it was being told by the chilren after watching tv, I found myself sweating then followed with dizziness just like I was in the car, hence I was required to take a rest outside to have a fresh air, eeeh! I acquired pressure...."						Failure in mama ntilie business increased women dependance on husband " The situation changed compared with the previous time, being at home with nothing to do made me unable to obtain certain things on time, since I started depending on my husband but in the previous time I was able to do it by my own....."
	on children					They did not return school on time after the openings, since the parents had no money to return them to school "The school girls were affeted much, I do have my grand daughter who is study in boarding school in Mwanza, she faced a challenge of not returning to school on time, since there was no money by that time, everyone used to claim corona that caused people to loose their money, she faced a …	It reduced children interactions/ contacts in the play groups "Eeeh! they knew it, they used to say we should not touch each other during their plays, or may be when they went to the toild they never touched anything, it was like an indian movie by the way"				Deteriorated Children health due to finacial inability to provide them the food the needed " Their health changed a bit, before corona I used to prepared nutrition food for them since my child dislike eating, hence with absence of money that kind of poredge was no longer available, tea was only being provided to him as you know tea has no any nutrition in it...."						Deteriorated children health " The children and the adult differs, the children cant stand out on hunger, the children health detoriorated that time....."									Lost the right of playing with others "The major challenge we faced was to stop the children from going around the streets and making sure that they do not interact and play with others outside the house, hence we did our bast by locking the door so that they can stay in the seating room"			Denied chilren right of play by locking them in the house " .....frankly, speaking at that time majority of people were so worried of being infected with the disease indeed, even there were some of the parents who didnt allowed their children to get out of their house, they used to lock them inside......"	Denied children playing rights and interactions ".....all the children were at home they were stoped from going and interacting with other neighbor children......"				The child consumed much food and became fat " Whe the schools were opened I was required to buy some new children uniforms because they consumed much food and became fat, the uniform size were small and no longer fitted them, because they consumed much food when they were at home, and that was the issue of the whole family including me"					Those who knew the importance of school were mental affected "Aaah! I think for those who knew the importance of school were mental affected, but for those who are going to the school to only complete the time table, for them I think they were very happy about school closure, because they had times to enjoy"
	Health workers																																					Health workes who deals with disease emergencies should provide professional advice "Aaah! because there must be some people who are dealing with diseases emergencies and outbreaks, those who have been direct employed by the government are supposed to provide professional advise to the decision makers so that they decide wisely"

## Sheet: FGD HCW UNGUJA AND PEMBA
S/N	Category	Sub-categories	Code	FGD-HEALTH WORKERS UNGUJA	FGD-HEALTH WORKERS PEMBA
	Experience: Health	Mental Health	Depression
			Fear	In fact, we were very scared, because in our facility there were some staffs went to isolation centres when they come back fellow colleagues afraiding of you because of the fear of getting covid-19	R: Fear of working in risk environment, health care workers were in high fear of disease eventhough they were giving education but still they were not ready to accept it
				R7: In our facility four health workers suffered from covid and we were afraiding to enter in the room of our fellows who infected"	R8: Working in a risk environment without protection of PPE.Patient in that period were arrived at the hospital with all signs and symptoms of covid and after you diagnose them and provide serves, if they were found positive you develop fear of being infected
				R10. In the first wave the government delayed to bring out guildelines and PPE because it was a sudden pandemic this creates a lots of stress and fear to provide service to covid-19 s suspected patients	R: stress while working in Covid. Many health care providers are also in the group of risk people which trigger increase stress while working.
			Anxiety	R5. To be honesty previously were not comfortable to provide service to suspected covid-19 patients especially those who have flu and caughing as there were no PPE, we were afraiding contracted with covid-19
			Loneliness
			StigmaC	R3: The facility had no mask was very difficulty to take preventive measures, no enough soap for hand washing all these create fear to health workers. There was no marsk we sew the reusable one but its better because we were given one surgical mark for the whole week. "There was stigma among health workers no one wants to go back home with the infection"	R: Stigmatization while searching for the serves“We place the suspected person in the tree which later the government decide to broght guideline that in form the health care workers how to serve and taking care of the patients including no stigmatizing them”
		Women and children health	Reduced children and women clinic visits/ Included	R5: Growth monitoring affected was severely affected, mothers ate told to stay at home three months instead of one month, some of them did not return back to facility afraiding getting covid.	R: Dropdown of health serves to woman and children that was influence by the fear to be taken to isolation center and disease
					Grouth monitoring affected, clinic visit by pregnant woman were droped by droping of growth monitoring for antinatal care monitoring
	Experience: Health system	Primary healthcare: children	Immunisation, Growth	R2: Vaccination services dropped, this contributed much by the information provided by health workers told them to stay at home for three months fearing they will be infected by covid- 19	R: Vaccination drop down this contributed by the fear of the disease. Woman were fear to brought their children to the hospital by avoid them and their children to infected with disease
					R: Vaccination dropdown were affected because parent fail to attend to the hospital with their children. The vaccination rate fall from two hundred upto twenty-eight
		Primary healthcare: maternal	Facility delivery	Antenatal care services affected, number of pregnant women declined "We reduced number of pregnant women to visit the health facility though they had already educated once they ar pregnant they have to come to facility but they were coming in the second tremester others third tremester, also number of pregnant women delivering at home start to increase"	R5: Drop down of child vaccination. Childrens were not drought to clinic during that time
				R4: Facility priority was pregnant women and children because their body immune system goes down, when arrive at the facility we provide her a prompt service inorder not to get infected with covid. Other priority areas were NCD and TB because some patients are new they need health education
			Antenatal,post natal	Antenatal and post-natal visits affected most of the pregnant mother afraiding going to the facility to get infected of covid-19, but also they were told by care providers to stay at home unless the see danger signs	R: Drop down of RCH program. Woman hospital visit were redused, pregnant woman could have HP level of 5 or 6 and attend hospital for delivery because of fear of diseases
					R: Post natal care surves was mostly affect and were not performed during covid pandemic because people were afraid of attending to the hospital to avoid infection
			Change of facility priority	R5: Womens and child health were given priority instead of health education for pregnant women (neonatal and postnatal education. Training provided focus on women and child health especially prevention of covid. They even provide PPE, mask and sanitizer to prevent mother and child health"The song is covid-19, this reduces to focus on our target as a facility instead of educating on postnatal you …	R: Disappearing of facility preoprity “patients were taken to covid camps so there were no facily priority at that time ”
					R: Children and woman were given priority, when they arrive they receive the first treatment and care
					R1: Managing facility priority was hard because of shortage of health care workers “Most health care workers were send to covid camp and when they return we fear them”
					R: facilty priority were Covid-19 disease, we measure all patient boyd tempreture and for those with higher tempreture we isolated them and give them fist serves
					R: hospitals were giving priority to Covid patients and manage to have isolation center in the hospital for the suspected patients
					R: Facily best doctor were selected to serve and diagnose covid patient and neglect other patient who were looking for the serves
					R: Woman and child were giving preoprity together with emergiency cases in the hospital “out hospital don’t hospitalize patient except for children so the preorityw ere sent to children and woman during covid, eventhough pregnant woman were sent to special ward and she become isolated”
		Family planning and pharmaceuticals	Family planning	R5: family planning services dropped because is not a disease women dicided to stay at home instead of going to hospital to be infected with covid.	R: Family planning drop down because of disease many were fear on attenting to the hospital. Usualy maternal visite per month was range between 90 to 80 but during that time was fall to 20 and 18 per monthly visit.
					R: Family planning visite were droped usualy range between 70- 80 up to 100 in a month but were droped to 46 to 43 per month during covid outbreak.
			Adherence to control measures	R3: Adherence to preventive measure make us as country to win the covid-19 pandemic "During high peak wave one the public transport owners were insted to level seat no one stood up this helped us to win the battle against covid-19".	R: Control measure guideline instruction were very useful in in performing treatment to the patient and self ptrotection
					R: Following o control measures was also our success in fighting this pandemic “We follow handwashing in public transport, people use sanitizer, and take all protective measure while continue with their lifes and reduce stress”
over all impact		Health center			R7: Decrease of patients attendance in the hospital because of fear of isolation for fourteen days
					R: Facility experience shortage of staff compared to the number of available patients "in fact, health workers who serve the covid camps are supposed to stay isolation for fourteen days before returning bact to work"
what could be done better		Health workers		Health education to individual and community in general	R: Provision of risk allowance to health care workers who are the frontline during pandemic. As a way of motivating them in sacrificing them self to care for others
					R10: Provision of risk allowance after pandemic, because this pandemic we have risk our life and face stressiful working moment.

## Sheet: Ilala HCW
S/N	Category	Sub-categories	Code	FGD-ILALA HEALTH WORKERS
3	Experence: Health	Women health	Un planned pregnency	R11" ......but also for those who needed some other services such as the women I am sure they obtained unwanted pregnancies because they missed some family planning, they did not have that time for that and some of them were scared of attending to the hospitals........."
			Incerased high blood	R10" ....but for the pregnant mothers some of them came with high blood because they were only being provided with some three months drugs without even tracking their development......."
			Experienced PIH complications	R10" .....we introduced a rule that the pregnant mother should attend 8 visits but most of them were able to attend only 2 visits,hence some of them experienced some PIH complications because it was not detected on earlier, since they were at home, they presented at the facility when it has already reached in the bad stage....."
			Deminished pregnant mother vaccines	R6" We face a lot of challenge in some vaccines because it reached a time our Vingunguti facility all the vaccines was over, it was a big challenge even when we instructed them to attend at Vingunguti, which also missed it......as they used to say vaccines come from outside and there was a ban of travels"
			Missed calcium supplements	R9" We had a calcium project which recieved some calcium suplements from outside by our partner, but it reached a moment there was also no calcium,hence those pregnant mothers who were supposed to start the drugs, did not started it......"
			Increased disturbances to the mothers attending clinics	R3"....what we did was to screen where were they from, if it was found that the clients initially started at the other facility then they were returned where they started, this thing caused some challenges to them, for example if a clients attended or gave birth at Mnazi mmoja, and came at vingunguti was recommended to go back at Mnazi mmoja, that is who we did......"
				R7" ......for example those mothers who were detected to have some danger signs we used to provide them with some referals to the other facilities either it was Mnazi Mmoja or Mwananyamala but you might have found that they did went there, they decided to stay at home......."
			Changed clinic schedules for pregnant mothers	R4" .....For those who had immatured pregnancies were supposed to attend clinics every month to track the growth of the child in the stomach, but intead of allowing them to attend in every months we told them to come after there months.......hence the pregnant mothers were highly affected"
			Increased delivery risks	R3" At my facility there were a lot of mothers who appeared while they gave birth by scissors(refered to as scars) in the previous time, but because they stayed at home without attending clinics, hence I couldnt accepted them instead I refered them to the big facilities but because of covid they never attended, later they came to us hence you might have found that those mothers who were in high r…
		Child health	Deminished/missed children vaccines	R6" In our facility the vaccination services were highly affected, some vaccine went missing especially the chickenpox, the chickenpx vaccine was unavailable for a long time, hence most of the children missed that particular vaccine.......as they were supposed to get it when they were 9 months only, but they came to get it when they reached 12 months"
				R1" But we there at Amana we have the tendancy of provinding new born babies with some chickenpx and TB vaccine in the wards, but those kind of services were no longer provided there........they face a lot of challenges at my facility"
				R3".....just as my previous speakers have mentioned during covid there was no chickenpox vaccines totally, hence all postnal servives died at that time"
			Changed clinic schedules	R10" On the side of the children we tried to form some timetables, because RCH services has eight years at Chanika, hence we rescheduled our outreach visits instead of going to certain treets we went to the other one, hence you might found that the street which was left at that day, was the street with children who were in need of the vaccines, but we did visited.......hence they missed some vacc…
			Declined children growth and development screening	R10" Those kind of follow up to screen the children weight and growth were of less priority, instead we insisted them to stay at home and feed them well, thinking they would have been ok.......hence most of the children stayed for a long time at home without coming for weigh screening....."
			Delayed BBS and CCS follow up	R10".......but also there were some children who delayed in the follow up of BBS and CCS, we delayed to remove them, a thing which also resulted to some challenges in PMTCT ......"
			Incerase in the chance of being infected with HIV	R1" .......I also suspect that for those mothers who were HIV positive, it is likely they infected their children, because some of them did not share their secrete with anyone, hence those home delivery I think has alot of HIV infections........"
		Mental health	Fear	R6" ....people were afraid with those fourteen days of being retained at quaranteen , most people were fraid of staying out of their families, it real increased fear....."
				R1" hence people were being afraid of being infected and death....."
				R1" ......so many patients escaped from Amana hospital for fear of being infected, because the disease is being transmitted through an air, even some people in the Ilala streets who were alocated near to Amana hospital also shifted for fear of being infected with corona"
				R11 "..........but sometime they never even come after having some pregnant challenges because they knew there was a disease.......they were afraid very afraid of corona"
				R8 " At the side of dar es salaam we health workers did not have any protection, it reached a time we thought that we are all going to die as well, if you take a deep look you will realize that most of our fellow health workers died, a thing which incerased fear among us"
4	Experience: Health system	Primary care	Increased disturance on pregnant mother	R3" The disease caused a huge challenge, because when a pregnant mother who needed to give birth was been received, she was supposed to be referred/fowarded either to Amana or Mnazi mmoja hospital because there was no enough space at our centre......"
			Increased referals at the regional hospital	R2" At the beginning because we missed some isolation rooms at the centres, we used to refer every suspects at the regional hospital, a thing which I think it increased patients congestion at the regional hospital......"
			Decreased taking care RCH clients due to lack of PPE	R4"............but also sometime we used to return them back home because you do not have PPE, how could you attending hem......we used to tell them your pregnant is still small, hence you should wait at home, yes we used to check how many weeks did they have........."
				R11"......yes as my sister there have just mentioned it is true for those who were in twelve or twenty weeks of pregnancy we used to tell them to get back home untill they faced any challenge then they had to come back at the hospital, but sometime they never even come after having some pregnant challenges because they knew there was a disease.......they were afraid very afraid of corona"
			Decline in the number of clients attending RCH clinics	R4" .....hence with regard to the understanding of other clients, some of them decided to stop coming untill she feels like giving birth, yes some of them dissapeared untill they started feeling giving birth....."
			Decline in the number of patients	R12"It is indeed the number of patients at our centre also droped down, for example we used to attend about one fifty patients in a day or I can say that there were fully of clients untill some of them missed some place to seat but during covid the number reduced tremendous because of fear"
			Some pregnant mother obtained anemia due to avoiding clinics	R4" ....we were affected by the clients decision to remain at home, some of them ended having some anemia, they came giving birth without even knowing it......some of them with HIV as well passed the disease to the children because of missing some prophylaxes, that was an impacts of covid"
			Reduced attention to other diseases patients	R1" Frank speaking all other services were not being performed, because much of the concentration was given to the corona patients, all other services were stoped for example the diabetes, mother and child clinic all these stoped......"
			Chronic diseases patients missed their clinics	R10" For example for us we missed chronic diseases patients in their clinics, because they were attending their monthly clinics at Amana, and being instructed to attend at Mwananyamala hospital, hence they failed attending there, because I went there at Mwananyamala no one used to come there, hence they missed their drugs/medications"
			Changed chronic diseases clinics schedule	R3" When we take a look on the HIV infected mothers, who used to take monthly drugs, but during corona they used to be given three months drugs instead of coming in every month, hence sometimes I missed those BVH children as well, untill I started to make some phone calls, so it cased some challenges for the mothers to come back......."
			Delayed service provision to the patients/clients	R3" During corona face mask were being sold a little bit expensive, hence sometimes some patients came without having put on face mask,how could you attend them while they are not on face mask,I told them to go and find some face mask, a thing which sometimes caused some disputes with patients, since sometimes they did not have the money to buy face mask........."
				R3" Someof the services dropped a little bit, suppose someone has come for weigh measure but at the same time you were attending a patient or a pregnant mother, whom do you think would be given a priority, it was a pregnant mother, hence those children who were brought for some weigh measures had to wait a little bit......."
				R6" At the service provision we used to provide only 40 cards to the clients, the rest were supposed to get back home untill the following days, yes only those who came ealier were taken and the rest were returned home......"
			Cancelled MVA services due to limitted space in tha facility	R3" You know these facilities differ because at our dispensary has a building of 1970's,hence what I did was to cancell MVA services and use that MVA room for the covid patients, hence MVA service is no loner there to date, if you receive a clients we refer them to Amana......."
			Deminished family planning/RCH services due to shorage of manpower	R9" The family planning services were affected because there few attendants, because all the family planning services are under RCH hence if there were only one attendant, that means the concenration was given to the pregnant mothers and children vaccinations only, at that time family planning was not a priority......"
				R10" The PMTCT service was also affected but at that time family planning services was not of much priority, it was not an emergency service just like other services......."
				R1" For us RCH services there at Amana was not available totaly, I am sure at that time we missed a lot of mothers, because in there we receive the mothers with complicated issues only, I think at that time we missed a lot of them......"
		Hospital care,	Patients escaped from hospital for fear of being infected	R1" ......so many patients escaped from Amana hospital for fear of being infected, because the disease is being transmitted through an air, even some people in the Ilala streets who were alocated near to Amana hospital also shifted for fear of being infected with corona"
				R1".....but even after the disease ended still patients didnt attended at Amana hospital, it took a little bit time for the situation to get back in its track, because people were still having some thought that Amana was a center for corona patients........"
			Patients move disturbances	R2" .....because Amana was selected to be a center for covid patients, hence other patients were moved very suden to Muhimbili without even being informed, It was on Friday I do remember everyone was suprised including the patients and other patients relative, when we came in the morning we found the ward was empty......."
				R2" Frank speaking on the side of the clients real face some service provision challenges, because I was there at Mwananyamala I observed they way they faced some challenges, some of them got anry untill some disputes emerged between patients and health workers........"
			Decline in the number of health care seeking persons/people	R7"But also our health center was affected by missing other patients, in the previous time even someone was having some small fever used to attend health care at the centre, but at that time even the center income droped as well because no patients used to attend there......"
			Transfer of health care workers	R9 " ....also other health care providers faced some challenges, because they raised some demonstrations so that they can be transfered, because there was no job of treating the covid patients who came from Amana, aaah! indeed corona disturbed us"
			Avoided some patients who had corona symptoms	R9 " ....sometimes when patients with normal diseases with similar covid symptoms appeared at the health centre everyone of us avoided those kind of patients, we used to refer them as patients with 'Changamoto ya kupumua', hence sometimes they were not provided with appropriate services,.....in short we were very shocked"
			Health care provider were affected with corona	R7" Later on other health care providers were also affected with corona because of taking care the affected patient, that law of taking care for the patients resulted to more health workers being affected as well......"
			Lacked isolation rooms for covid suspects patients	R3".....to find a place to keep the pregnant mother who was a covid suspects was also a challenge, there were few rooms at the centre, worse enough those who were suppsed to collect the sample dalayed to come, sometimes two days passed without seing them, because they had some burden of people as well......."
			Isolated suspects of covid lacked proper care from health workers due to lack of PPE	R3" ......If were able to observe the way the covid suspects were being provided some food, you were being tired because relatives were not allowed, it was a disaster because no one was ready to die, everyone was afraid of being infected......"
			Shortage of health care providers due to some excuse & fear	R3" .....when someone was having some cough did came at work in the following day, took ED for three weeks, hence shortage of health worker at the centres......."
				R4" .....sometimes one who not even infected used to say that I do not sense any food test or smell anything, so that she/he can get the chance of not coming at work.....they obained a loop hole"
				R8".....most of us were scared in such a way that, we decided to take some emergency leave, yes most of us took emergency leave........"
				R6" ...because we were afraid of corona, it reached a time we were told that if you feel some flue have to request an ID, although non of us who had some flue was confirmed corona positive, but some realy were having some corona symptoms......."
				R7"......although there were some health worker who were not infected but if you have experienced any some of the corona symptoms you had to take a leave for sometimes, a thing which also affected service provision at the facility......."
			Health workers lacked risk allowance	R2" ....hence when you were infected you had tobe on your own no one was even concerned about you, sometimes if your were the one who was assigned to collect the sample from the suspects, there was no even any risk allowance......"
			Tranfered health workers to other centres	R1"....also we health workers we were also being moved to the other centres, for example I was moved to Mbezi centre, because Amana hospital was selected to be a covid patient centre, hence almost all of us we were moved to mbezi......"
			Regional hospital cancelled receiptetion of complicated pregnant mothers	R8" Yes, we face some challenge just like how my fellow speaker have mentioned, you know Amana is our referal hospital for all complicated pregnant mothers cases, but at that time they didnt received them, hence it caused a little delay in service provition to these complicated cases,because now we were required to communicate with Mwananyala hospital for assistance, but that took a little time t…
			Decline in hospital delivery	R11" In the first wave we missed some pregnant mothers, from where I was at that time, I was in Mwanza but a lot of pregnant mothers did gave their birth at the hospital, that was all because of corona ....."
				R11".....at the previous time many pregnant mother gave birth at the centre, but during corona the number of pregnant mothers who came for delivery services dropped in a great extent, people were afraid of corona......"
				R7" ......but they decided to wait at home since they knew mwananyamala was a long distance to get there, hence most of them gave birth at home and some of them moved to the other regions......"
			Lacked directions on how to differentiate btn corona and TB patients	R3" .......also we face some challenges on TB screening, at that time we lack knowledge on how to differentiate that this is TB and this is Corona,at that time everyone who had some cough was a corona patients, hence it challenged us a little........"
			Resources were unequally ditributed in some health facilities	R8" .....sometimes we used to hear that ourfellows were brougth with these kind of things and these, but other health facilities received nothing......"
				R6" ........we were provided with only one fabrick mask but in other places we heard that they were being provide some face mask in every morning and after every four hours........"
			Increased work load to health workers due to shortage of staffs	R12" Some services were not on its quality because you might have found that only two health provider signed in at a day from moring to the evening, providing all kind of services such as antinatal, family planning and vaccines, hence you found moving here and here in the building, we were very tired by the way......."
				R9" .....sometimes other patients missed some services, because sometimes you were only olone providing all those kind of services, this thing affected both the patients and health worker......."
				R3".....so as to reduce the work load we sometimes returned some children who came for weigh measure, and left behind those children who came for some vaccines only.........because sometime you were only alone at the facility"
				R3".....the lab people were very few sometimes there were only one person at lab,hence he was unable to run all some test at the same time, therefore other test were kept pending......."
			Introduced work shift at the facility	R4' At our facility we decided to plan a work shift to decongest the work place, we were supposed to attend to the work only four of us in everyday,because it was thought that attending to the work all of us increased the chance of contamination....."
			Health facility preparedness/isolation rooms	R10" at that time most of our health facilities were not ready to hand corona disease, I think there must be an identified facilities to be ready to receive infectious disease patients any time, hence at that time it challenged us because our facilities were not prepared enough to handle it.......frank speaking most of our facilities were not ready for that thing......"
				R7" Speaking of my facility it was fifty fity, because you might have found that even the isolation room was not out of the main building, but at that time our isolation room was located in the same OPD building......a thing which incerased pressure to the health workers and other patients as well"
				R5" at the begining there were very limitted rooms at the facility but because the disease was already there, no way out we were required to be very flexible, hence we decided to shift HIV clinic from the main building to the tent outside the building, hence we started using that room as isolation room everything such as oxygen tanks and PPE's were all kept in that room....."
				R3" You know these facilities differ because at our dispensary has a building of 1970's,hence what I did was to cancell MVA services and use that MVA room for the covid patients, hence MVA service is no loner there to date, if you receive a clients we refer them to Amana.......hence we were "
			Primary health care facilities buildings has to be increased	R1" The building of the primary health care facilities needed to add more buildings, so that if the disease continues or errupts again there would be enough rooms so that other services can not be either stoped or affected any how"
				R6" By adding other buildings to the primary health care facilities will help other services to continue without any disturbances......."
			Health facilities should schedule clinic time table to reduce congestions	R3" In addition to that health facilities should schedule properly clinics time table in such as way that women and child services is not affected, but at the same to reduce congestions in the facilities......."
			Each health facility should have task force in dealing with covid	R4" The government should make sure that in each facility there is one persn or a task force team to deal with covid issues.......so that once it hapens other staff will not be disturbed by being taken away from their work place....."
	Overall impact	on children	Increased child labor and movements in the streets	R2"....due to school closure some of the children used to move around of the streets and some of them were involved in some jobs of selling some vegetebles in the roads, some potatoes, and flied cassava, all these was because of corona"
				R2" .....there at Kinyerezi some kids came at the hospital gate selling some face masks, corona resulted in to child labor, as they were involved in jobs so that they could not stayed at home for nothing"
				R3" .....but this gear which mama has started with, people did not understood it totally,because you will hear people saying you and your mother, have already received some assistances, that is why you want us being vaccinated because of some donated monies......."

## Sheet: Ilala community leader
S/N	Category	Sub-categories	Code	COMMUNITY LEADERS
3	Experence: Health	Women health	Depression
		Child health	Deminished/missed children vaccines
			Changed clinic schedules
		Mental health	Fear	R6"......we were told that if someone experience high fever should go to the hospital but most of the people were afraid of going the thinking that they will be taken to quaranteen and fail to get out for basic need searches......."
				R5" Another impact of corona cant be be seen direct but corona has impacted us psychologically in one way or another because of fear and pain of lossing our beloved ones, this thing has affected us spychologically untill today......"
			Auxiety
			Depression	R5" ...because I was used to be very close to my children but when I was sick there was any chance of being together with them, this thing affected me spychologically and it even caused some depression......."
			Lonelyness
			Stigma
4	Experience: Health system	Primary care
		Hospital care,
		Food and nutrition	Food price
			Missed meals due to isolation of depended house members	R8".........in the family when someone was sick was supposed to be isolated for fourteen days without working, but in some families these people were being depended on, hence isolating them for fourteen days some families lost their needs because the providers had to be taken away for fouteen days......"
			Obtained two meals in a day	R4" ......all of the food are brought from other regions, but at that time few were available plus decline in house economy it was hard to obtain all the meals in a house, supposed you had some tea at 12 pm then the next meal was in the evening, hence most of the families were shaked in obtaining their basic needs......."
				R7" The situation was not that much good, at my house we only used to eat on meal at 11 am and the other in the evening ......"
			Obtained three meals in a day but those who worked in the closed industries missed	R1" About meals at my house I was able to obtain all three meals in a day, may be for those who used to work in the closed industries I am sure they were not able to obtain all three meals because they did not have some money, but other families didnt faced any challenge........"
		Health workers from dispenasaries	Provided preventive awareness to the people	R8" ...we do have our Bondeni dispensary in here of which its health workers used to provide education about the disease, they also visited street government for the same task of providing education........."
	over all impact	On woman
		on children

## Sheet: IDI
S/N	Category	Sub-categories	Code	COMMUNITY LEADER SHEHA MWEMBE SHAURI	TRADITIONAL HEALERS CHAKECHAKE	TRADITIONAL LEADER SEBULENI	SHEHA KILINDI CHAKECHAKE	INFLUENCIAL PERSON HOME ZANZIBAR	TBA SHEHIA SEBULENI	TBA SHEHIA CHAKECHAKE	IDI SEHA SEBLENI 1 &2	IDI SHEHA MIKOROSHINI CHAKECHAKE (INCOMPLETE TRANSCRIPT)
			Reduced clinic visits
			Decrease of vaccination	Vaccination services were available and when people needed them they got their it during their clinic attendance "…… .. vaccines are available because every once in a while they were given a date to send your child to the clinic to get vaccinated...............".	chanjo katika hospitali kubwa zilipunguzwa kutolewa na watu walishauriwa kwenda kwenye dispensary na zahanati za karibu ili kuepusha misongamano katika hosital kubwa."........................maswala kama yale ya chanjo..... waliambiwa kwamba kila mtu ambae yupo karibu na hospitali waende kwenye hospital iliokaribu wasikimbilie tu kwenye hospitali kubwa, kwamba kuna watu kuna vile vidispensary vya…			kipindi cha corona chanjo zilitolewa kama kawaida pia zilitolewa kwa muda "…..muda mfupi kwa utaratibu tuliokuwa nao eheeeh! vijana wakifika muda mfupi wanakuja kuchanjwa na hao tena inachukua muda wao mpaka wa miaka mitano eheeeh…..."
			Increased VAC
			Early pregnancies		Watoto wakiume maranyingi sana athari iliopo kusema ukweli watoto wengi waliharibika kutokana na kufanya mambo ambayo yako nje ya maadili kwasababu watoto walianza kukaa kwenye makundi wengine wakajitia kwenye mambo ya madawa, mabangi, uhuni ule ndio ilik Male children often have the effect of telling the truth. Many children were ruined by doing things that are immoral because children began to …		In some places there were no children who became pregnant at the time of the corona but it is a situation that happens ...... Just to say there are such people is chronic it probably happened but in my shehia for that month there is none .. thankfully it did not happen we went well. .and I was not worried	During the corona period children were pregnated and these reports went to complain to officials "… .There are things they come to complain to me so those effects were there… pregnancy for school children enheeeh! ......"
	Experience: Health system	Primary care	Decreased family planning services								wakati wa covidi hizi zilikuwa hazipo walikuwa wanalishughulikia moja
			deminished Immunization services	Vaccines were available as usual for pregnant women "………….Unguja immunization services, antenatal care services were doing well…..."	Vaccination activities were banned in major hospitals and they were advised to go to nearby centers to avoid congestion "................The point is that there are issues such as vaccinations that were prevented and they were told that everyone around the hospital should go to the nearest hospital and not just rush to the main hospital, that there are people in government dispensaries to avoid c…						chanjo zilikuwa zinapatikana lakini baadae corona ilipoingia watu waliambiwa wabaki nyumbani kwanza ili kuepuka misongamano hospitalini "........chanjo zinapatikana sana tu mtaani maskuli zinapatikana kila mwaka mara mbili mara mbili na hata chanjo kwa mara hii ilikuwa ilikuwa tarehe kumi iliyopita ndo ilikuwa siku ya chanjo kwa maradhi yote..........mwanzo ilikuwa inaopatikana ila ilivyochangany…
			declined facility delivery		! huduma na mtu akisha kujifungua pale anakaa ndani ya masaa machache anaangaliwa anaruhusiwa kwenda nyumbani na ile pia ilikua ni changamoto ! care and delivery after birth there stays within a few hours he is checked he is allowed to go home and that also became a challenge	In terms of care for pregnant women they were provided as usual as a start. ''………….services were going on as usual, because even me personally I went to see her because she was pregnant………."	during the corona maternity services in some facilities were available as usual and other services were also provided ''...........I have a maternity center… ..I congratulate you first and thank my doctors… for helping mothers give birth there was no problem and if you leave at that time people were getting care… .as wellas all the activities were done at the center there was no problems
			Reduction of post natal care	During the corona period the mother and baby services were going well they were receiving care as prescribed by a doctor. "……...At Unguja immunization services, antenatal care services were going well because a mother gives birth to a baby during and pregnancy after three months they starts tttending the clinic if she didn't go it is her own problem......"	Maternity services especially maternity delivery was a challenge because there was not enough care for pregnant women and new babies born because the mother giving birth was told to go home soon to avoid congestion at the hospital which cause a lot of problems such as death. ".............When a person gives birth there she stays within a few hours she is monitored and allowed to go home and that…	aaahhh kipindi cha Korona walikuwa wanakwenda kwasababu mini mwenyewe binafsi mke wangu kule alikuwa mjamzito kwahiyo alikuwa anakwenda			During the corona pregnant women used to attend the clinic as usual and were given the same treatment and vaccines for mother and baby protection "................those who were going to the hospital like pregnant women were given medicines like these for treatment… .. they were getting immune services to protect themselves and the organisms in the womb "................Waliokua wanaakwenda mahos…
			Increased patients waiting time						some hospitals patients were waiting in line until they had someone to help take him to the doctor otherwise he would have to wait in line "......... this is the test especially again the test, you go and the patient can't, you are told to put him there and wait in line until you have someone to be put in immediately. Hata hii hospital yetu ya rufaa Mnazi mmoja hii ndio yenye mtiihani asaah tena …		watu walikuwa hawaruhusiwi kukaa kwa foleni wala mikusanyiko kwa hiyo kukaa mda mrefu hospitalini iliondolewa na watu walisambazwa kupata huduma za afya kwenye vituo mbalimbali na sio tu hospitalini "......mhhhh kulikuwa hakuna foleni kwasababu walikuwa hawataki watu wakae mkusanyiko kama hapa mpo watatu mnaambiwa watatu mkapange foleni nje alafu haikuruhusiwa hospitali moja kulikuwa kuna vituo..…
			Availabilty of Phamacitical drugs	Medicine in health facilities and also immunization services were available "……….Medicines were available, Medicines were available, immunizations were available in health facilities………. ……"	Kusema ukweli pale kidogo ilikua sina utaalamu zaidi sanaa kwasababu kipindi gonjwa ambalo lilikua linangaliwa zaidi ni lilikua ni corona tu kwaio ilikua watu watu wengi wanadeal na corona tu ilikua haiangaliwi kifua kikuuu hakuangaliwi chengine chochote ambacho kipo na mwenyezimungu alitupa ilikua tunaangalia moja na ndo ilo moja pekeyake lilokosimama juu kwasababu kipindi chanyuma kulikua kuna …	zilikuwa zinapatikana baadhi kama kawaida…. Hata kama sasa hivi Kuna wakati mwengine inaweza ukaambiwa dawa hii ukanunue dawa hii Hamna…. Kiufupi vile vitu……………….manaake si tulikuwa tu naona Sawa tu huwezi kupata zote complete nyengine lazma ukaambiwa hii kamtaftie dawa flani umnulie…. (kicheko) yani kitu ambacho kwa Africa hii hapa kimezoeleka au we labda u nahisi vipi.?	during the corona period there were drugs for various diseases like diabetes, pressure was available ''…..to this day hypertension, sugar… ..this TB I am worried but this hypertension, this sugar they had medicine until today patients are put on their special days to go and get tested and given a medicine	dawa zilikuwa zinapatikana pia kwa sababu waliokuwa wanachukua dawa hizo hawakuwa wengi "………………………...Aaaah! dawa kwakuwa wenye dawa si wengi ….nafikiri waliweza kupata hizo dawa eeeeh.............."	On the availability of phamacitical drugs it was challenging to some kind of medicine until you go and unless you buy them you not get them in the hospital. "........The challenge was that we did not have enough drugs until we buy for ourselves........"		dawa zilipatikana lakini muda mwingi na mawazo yao yote yalikuwa kwenye kupambana na ugonjwa wa corona "…..kwa mtaani zilikuwa dawa hazipo , Akili yao ilikuwa moja kuelekeza lile shambulio lile la covid"
	Experience: Livelihoods	Employment and income		Women used to contribute to their personal development but after the corona it was not possible because of the economic impact of the corona"…...Women had their donations they used to donate to each other but due to corona disease, their economy was affected……"			during corona disease income and employment was a problem because many people lost their jobs even when fishermen they could not find people to sell fishes because hotels were closed ''......the fisherman should go fishing and sell but he relied on it to sell to tourists or hotels… mmmh! but now the hotels were empty no people	shushuli mbalimbali za kuingiza kipato kama vile biashara uvuvi na kilimo vilitetereka kwa sababu ya ugonkwa wa corona "..............Biashara zilitetereka, kwa watu wanaokwenda shamba …,.. wanategemea asubuhi tutapata mihogo ya kuchemsha iliathirika …..wavuvi wanaokwenda kutuchukulia dagaa eeeeh! waliathirika na mambo mengine mengine ….athari zilikuwepo kwa muda wa siku tatu mpaka wiki eeeeh!	people lost their jobs in various companies, which led to the disruption of their daily lives. "....... In fact the effect was there like you are told you have been reduced from while the work is part of your life today you have been reduced from that work.		kulikuwa hamna ajira baadhi ya kampuni mbalimbali zilifunga makampuni yao lakini pia serikali kuu walifunga kutoa ajira "……..vilevile ajira zilikuwa hamna na ndomana hata serikali kuu ilikuwa wakati wake wakugfanya ajira....."
			sexual abuse					athari hizo zilikuwepo…mimba enheeeh! watu kulawitiwa……watu kubakwa …watoto kufanywa hivi ….watoto			anhaa unajua time ile pale ilikua kila moja alikuwa anaakili yake timamu kila mmoja alikuwa ameweka akili yake timamu kutokana na yale mmabo yalivyo kwahiyo haikuwa labda na mkiezi mingi sana yani mimi labda nimebakwa na hatakama kulikuwa na wabakaji kipindi kile kiulikuwa hamna

## Sheet: IDI 2
Category	Sub-categories	Code	IDI-RELIGIOUS LEADERS SEBLENI	IDI-RELIGIOUS LEADERS CHAKECHAKE	IDI-CHV MADUNGU PEMBA	IDI-CHV SEBLENI
		High risk to children
		Increased VAC			He herd that they are violated
		Early pregnancies			Because I am the one who dealing with the issue in this village, I have never herd and found any of such case."I have never found such case because people living in this area are very undarstanding''
Experience: Health system	Primary care	Decreased family planning services
		deminished Immunization services				The immunization serves were there and the serves was continue to be provided
		declined facility delivery			Mothers continued to receive care but they did not go always, Also after giving birth they went and looked after but they did not stay in the hospital for long time.
		Reduction of post natal care			The post natal serves was available, only the measurement for childrens and woman were not perfromed but the number of visit from patients were highly reduced because of disease fear
		Increased patients waiting time
		Availabilty of Phamacitical drugs			All medicine was available include those for chronic disease
		Availability of Chronic disease serves			The serves was available even the patients visit was highly reduced but the serves were available
		Decline of general hospital serves		Patients develop fears of attending to the hospital during covid "they used to treat them self at home because they know if they go to the hospital they will be sent to the isolation camp"	Hospital visite was reduced due to fear of the disease, people were not attending to the hospital for check up or treatments.	Serves were continue as usualy in the hospital
		Increased school pregnency
	Community perception on school closure				Students were affected because of the school closure by losing the focus on the school syllabus	Children were a affected phycologically by lossing lesson and covarage of the study in time "children memory vanished during the school closure that influence them to loss do less revision"
		Sexual abuse				The rate of sexual abused was reduced because of covid
		changed eating habits			Household change eating habit from three meal to one or two meal per day
		reduced work efficiency
		Pandemic support	Government manage to provide education to the comminity in a wider range, they ensure all community receive the education abou the disease "I think every education was there that why they manage to control the disease"	Provision of advaticement about covid pandemic and brochure to the community	Governemnt provide professional education to healthcare workers include CHVs on the pandemic	Governement provide allowence to the rapid respond team who were working in a frontline in the pandemic situation "government request us to open bank account to receive the allowence but the people in the bank were afraid of us because we are working in a covid"
			Pandemic support was provided to the people living with hard life "during covid there was a flowding and the team of emergiency provide support to those community"	Provision of education to the community from healthcare workers, religious leaders as well as sheha,	Stakeholders provide mask to the community	Red cross provide busket,sanitizer and soap to the community, Government provide all necessary material to the covid camp and workers in the camps even pads.
		Courage of late President of Tanzania				Courage of late president of Tanzania Magufuli to remove fear to the community provide confidence and courage to CHVs and redcross team who were the front liner during the pandemic “Government used to look at us and care for us when we were providing the serves during the pandemic ”

## Sheet: IDI2
S/N	Category	Sub-categories	Code	F.G.D. YOUNG MALE ADULT CHAKECHAKE
	Experence: Health	Women health	Depression
			Un planned pregnency
		Child health	Deminished children vaccines	R4: Shortage of vaccination serves for children.Many were not attending to the hospital because of the fear of disease
			Reduced clinic visits
			Increased VAC
			Early pregnancies
	Experience: Health system	Primary care	Decreased family planning services
			deminished Immunization services
			declined facility delivery
			Reduction of pre natal and post natal care
			Increased patients waiting time
		Hospital care,	Increased CHV's work lord
			Availabilty of Phamacitical drugs	R: the medicine was available in the hospital, no shortage was seen during that time
				R: Phamacitical product was available during this period "Covid didn’t contribute in unavailbility of medicine even it is normal sometime to have some medicine missing in the hospital by the medicine was available"
			Availability of Chronic disease serves	R: Dropdown of the chronic disease serves. People with chronic disease develop fear of attending to the hospital to avoid being suspected with covid especial those with tuberculosis
			Decline of general hospital serves
	EXPERIENCE:	On woman			R5: It affect the business and the economy on woman who deal with small business that was influenced by fear of the disease " I had to stop my hinna drawing business because of the fear of getting the disease and my economy drop down"	R4 : Increase of responsibility of the house for woman
		on children			R5: Children was affect by lossing usual meals "we used to provise half slice of bread to the kids because we didn’t have money to buy food for our kids"			R3: phychological effect to young adut man those usual routine was distructed because of the pandemic “Many used to play football and because of the so agoinging social gathering they were affected”	R: Difficult to cover the lesson and lectures they receive because of lack of assistance from home

[truncated: 1 more sheets: Sheet2]
