# Supplementary material for: The impacts of COVID-19 and its policy response on access and utilization of maternal and child health services in Tanzania: A mixed methods study
Source: PLOS Glob Public Health. 2023 May 12;3(5):e0001549. doi: 10.1371/journal.pgph.0001549 (PMC10180638; doi:10.1371/journal.pgph.0001549)
Supplement: S2 File — (XLSX) [file pgph.0001549.s002.xlsx]

## Sheet: DATA
Site	District	Province	Country	Month	Year	Adm_All ages	Adm_0-28 days	Adm_<5 years	Deaths	C-SECTIONS	Deliveries at home by others	Institutional Deliveries	Maternal_deaths	Stillbirths_total	Early_neonatal_death_0-7_days	PNC_within_48h_for_mother	PNC_within_3-7_days	PNC_within_8-28days	PNC_within_29-42_days	1st_ANC_contact_before_12_weeks	1st_contact_12_weeks_and_above	2nd_ANC_contact	3rd_ANC_contact	4th_ANC_contact	4th_ANC_contact_3m_average	5th_ANC_contact	6th_ANC_contact	7th_ANC_contact	8th_ANC_contact	ANC_total_number_visits	ANC_3m	ANC_registrants_total	ANC_registrants_10-14yrs	ANC_registrants_15-19yrs	ANC_registrants_20-24yrs	ANC_registrants_25-29yrs	ANC_registrants_30-34yrs	ANC_registrants_>/35yrs	IPT_total	ANC_registration_in_1st_trimester	ANC_registration_in_3rd_trimester	Td2+_vaccination	FP_New_clients	FP_Continuing_clients	FP_attendances_total	WAZ_2SD<-2SD	WAZ_<-2SD-3SD	WAZ_<-3SD	imm_Polio
Chakechake District Hospital	Pemba		Zanzibar	1	2019	596	42	169	21	46		348	0	10	16	150	14	34	8	6	79	92	55	20		5	0	0	0	257													63	73		468	1	0	171
Chakechake District Hospital	Pemba		Zanzibar	2	2019	490	39	106	10	39		289	0	7	2	153	9	20	3	8	53	55	32	9		3	0	0	0	160													37	61		382	0	0	171
Chakechake District Hospital	Pemba		Zanzibar	3	2019	624	36	188	11	51		389	2	12	11	211	2	15	3	8	59	60	55	30		4	0	0	0	216													38	49		2245	0	0	110
Chakechake District Hospital	Pemba		Zanzibar	4	2019	592	36	172	6	53		406	0	15	7	45	41	9	0	12	61	67	72	30		0	0	0	0	242													50	55		305	0	0	197
Chakechake District Hospital	Pemba		Zanzibar	5	2019	603	20	151	7	49		428	2	10	6	160	2	12	7	9	40	51	45	32		6	0	0	0	183													60	63		454	5	0	184
Chakechake District Hospital	Pemba		Zanzibar	6	2019	503	16	121	17	39		476	0	7	0	240	15	33	2	16	48	51	35	33		1	0	0	0	184													59	61		468	9	0	165
Chakechake District Hospital	Pemba		Zanzibar	7	2019	592	39	152	10	33		425	0	10	5	170	12	26	1	25	59	88	65	19		10	0	0	0	266													55	69		432	3	0	129
Chakechake District Hospital	Pemba		Zanzibar	8	2019	523	18	134	7	27		368	0	9	2	80	0	3	0	22	44	59	45	16		4	0	0	0	190													29	45		496	3	0	85
Chakechake District Hospital	Pemba		Zanzibar	9	2019	547		130	7	40		326	1	10	2	105	6	18	5	23	36	31	38	23		4	0	0	0	155													68	63		496	6	0	167
Chakechake District Hospital	Pemba		Zanzibar	10	2019	0			0	38		277	0	3	3	249	4	0	0	27	71	53	27	25		2	0	0	0	205													35	66		486	0	0	134
Chakechake District Hospital	Pemba		Zanzibar	11	2019	6			0	28		232	0	8	0	199	0	0	0	22	57	90	40	27		3	0	0	0	239													36	36		389	0	0	100
Chakechake District Hospital	Pemba		Zanzibar	12	2019	68			2	42		293	1	10	3	151	10	0	0	26	27	66	47	18		10	0	0	0	194													60	76		514	1	2	139
Chakechake District Hospital	Pemba		Zanzibar	1	2020	81			1	28		291	0	8	4	164	6	9	0	37	75	85	91	32		14	0	0	0	334													60	64		0	0	0	110
Chakechake District Hospital	Pemba		Zanzibar	2	2020	64			0	45		297	1	11	6	172	1	22	1	20	52	63	47	41		7	0	0	0	230													49	0		0	0	0	104
Chakechake District Hospital	Pemba		Zanzibar	3	2020	84			1	72		404	3	19	4	150	0	0	1	33	52	90	84	23		18	0	0	0	300													72	65		0	0	0	135
Chakechake District Hospital	Pemba		Zanzibar	4	2020	67			0	50		336	0	12	3	145	1	8	1	14	38	40	34	38		8	0	0	0	172													75	56		0	0	0	149
Chakechake District Hospital	Pemba		Zanzibar	5	2020	58			2	31		349	0	7	1	165	5	17	0	8	20	50	69	48		16	0	0	0	211													44	56		0	525	0	120
Chakechake District Hospital	Pemba		Zanzibar	6	2020	67			1	44		337	2	11	2	93	4	4	2	13	56	34	45	44		17	0	0	0	209													263	109		0	0	0	127
Chakechake District Hospital	Pemba		Zanzibar	7	2020	74			3	46		315	0	11	3	120	7	25	0	23	30	57	32	38		13	0	0	0	193													136	83		3	468	0	91
Chakechake District Hospital	Pemba		Zanzibar	8	2020	77			2	40		281	0	7	2	154	6	3	0	36	43	56	58	19		24	0	0	0	236													105	68		0	501	0	128
Chakechake District Hospital	Pemba		Zanzibar	9	2020	97			1	36		247	0	9	2	55	3	1	1	27	46	65	51	73		10	0	0	0	272													173	81		0	0	0	126
Chakechake District Hospital	Pemba		Zanzibar	10	2020	84			3	38		232	1	6	0	192	0	5	2	34	35	58	41	28		13	0	0	0	209													49	65		0	0	0	77
Chakechake District Hospital	Pemba		Zanzibar	11	2020	52			3	32		220	0	5	0	196	2	13	1	31	62	78	78	44		23	0	0	0	316													54	78		0	0	0	109
Chakechake District Hospital	Pemba		Zanzibar	12	2020	54			1	40		250	0	6	1	199	10	24	0	32	75	74	77	75		23	1	0	0	357													69	62		0	0	0	80
Chakechake District Hospital	Pemba		Zanzibar	1	2021	48			2	41		308	1	10	0	86	7	23	1	46	37	87	74	52		44	7	3	0	350													79	77		406	0	0	110
Chakechake District Hospital	Pemba		Zanzibar	2	2021	57			9	51		319	2	4	1	205	7	23	1	13	60	25	25	22		14	6	1	0	166													126	44		442	2	0	57
Chakechake District Hospital	Pemba		Zanzibar	3	2021	64			1	43		372	1	10	2	276	5	14	0	14	68	66	85	64		59	17	2	1	376													110	115		404	0	0	110
Vitongoji Cottage Hospital	Pemba		Zanzibar	1	2019	128		43	0	0		25	0	0	0	25	0	0	0	0	17	14	7	4		2	0	0	0	44													12	10		115	0	0	0
Vitongoji Cottage Hospital	Pemba		Zanzibar	2	2019	97		30	0	0		29	0	0	0	29	0	0	0	5	9	7	4	1		14	0	0	0	40													11	0		73	1	0	1
Vitongoji Cottage Hospital	Pemba		Zanzibar	3	2019	163		69	0	0		30	0	1	2	31	0	0	0	0	18	10	5	6		1	0	0	0	40													13	5		76	3	0	10
Vitongoji Cottage Hospital	Pemba		Zanzibar	4	2019	150		86	0	0		19	0	0	0	19	0	4	0	1	15	14	16	5		0	0	0	0	51													25	16		78	4	0	8
Vitongoji Cottage Hospital	Pemba		Zanzibar	5	2019	146		44	0	0		22	0	0	0	22	0	0		4	9	7	10	15		1	0	0	0	46													21	7		55	5	0	8
Vitongoji Cottage Hospital	Pemba		Zanzibar	6	2019	124		31	0	0		16	0	0	0	16	2	6	1	3	15	9	6	11		3	0	0	0	47													21	9		61	2	0	5
Vitongoji Cottage Hospital	Pemba		Zanzibar	7	2019	196		64	1	0		17	0	0	0	17	0	0	4	3	17	19	7	4		2	0	0	0	52													7	4		104	4	0	6
Vitongoji Cottage Hospital	Pemba		Zanzibar	8	2019	171		33	0	0		19	0	0	0	19	0	4	2	2	12	9	7	1		1	0	0	0	32													12	3		92	2	0	11
Vitongoji Cottage Hospital	Pemba		Zanzibar	9	2019	161		41	0	0		19	0	0	0	19	0	3	2	4	12	13	16	4		0	0	0	0	49													16	8		68	1	0	10
Vitongoji Cottage Hospital	Pemba		Zanzibar	10	2019	310		107	0	0		24	0	0	2	12	0	0	0	4	33	15	14	5		0	0	0	0	71													14	3		86	1	0	7
Vitongoji Cottage Hospital	Pemba		Zanzibar	11	2019	408		132	4	0		38	0	0	0	38	0	0	0	2	15	1	2	4		1	0	0	0	25													9	4		77	0	0	5
Vitongoji Cottage Hospital	Pemba		Zanzibar	12	2019	301		105	0	0		42	0	1	0	40	2	0	1	4	25	32	13	5		1	0	0	0	80													19	4		104	1	0	10
Vitongoji Cottage Hospital	Pemba		Zanzibar	1	2020	330		102	3	0		37	0	1	0	0	2	0	0	7	28	24	20	3		3	0	0	0	85													12	4		0	0	0	11
Vitongoji Cottage Hospital	Pemba		Zanzibar	2	2020	372		109	1	0		35	0	0	0	0	1	3	0	5	18	21	11	10		3	0	0	0	68													6	4		0	0	0	7
Vitongoji Cottage Hospital	Pemba		Zanzibar	3	2020	410		170	3	0		49	0	2	0	0	1	7	0	4	23	31	21	15		1	0	0	0	95													9	2		1	122	0	8
Vitongoji Cottage Hospital	Pemba		Zanzibar	4	2020	207		96	3	0		58	0	2	1	4	1	7	0	2	18	22	13	15		1	0	0	0	71													14	8		1	66	0	16
Vitongoji Cottage Hospital	Pemba		Zanzibar	5	2020	148		34	5	0		65	0	1	0	0	0	3	0	0	7	13	12	7		3	0	0	0	42													5	4		0	59	0	17
Vitongoji Cottage Hospital	Pemba		Zanzibar	6	2020	236		79	5	0		61	0	0	0	1	1	3	1	2	16	18	17	8		0	0	0	0	61													19	7		0	94	0	28
Vitongoji Cottage Hospital	Pemba		Zanzibar	7	2020	234		72	2	0		78	0	0	0	0	1	0	0	3	21	20	14	7		4	0	0	0	69													21	8		0	119	0	32
Vitongoji Cottage Hospital	Pemba		Zanzibar	8	2020	248		52	5	0		45	0	0	0	3	1	4	2	3	22	15	16	7		2	0	0	0	65													26	8		1	110	0	28
Vitongoji Cottage Hospital	Pemba		Zanzibar	9	2020	203		59	3	0		42	0	0	0	0	0	0	2	3	22	17	12	2		2	0	0	0	58													14	6		1	117	0	23
Vitongoji Cottage Hospital	Pemba		Zanzibar	10	2020	168		43	4	0		33	0	0	0	0	0	0	0	1	28	2	2	4		29	0	0	0	66													4	7		0	0	0	20
Vitongoji Cottage Hospital	Pemba		Zanzibar	11	2020	188		47	1	0		44	0	0	0	43	0	0	0	2	27	28	12	1		2	0	0	0	72													13	5		2	87	0	18
Vitongoji Cottage Hospital	Pemba		Zanzibar	12	2020	234		101	1	0		49	0	0	0	0	1	8	1	1	28	23	17	5		1	0	0	0	75													27	8		1	94	0	17
Vitongoji Cottage Hospital	Pemba		Zanzibar	1	2021	260		90	4	0		56	0	0	0	58	0	5	2	1	31	26	16	8		7	3	0	0	92													10	13		145	0	0	26
Vitongoji Cottage Hospital	Pemba		Zanzibar	2	2021	221		71	10	0		51	0	3	0	51	0	2	1	1	20	29	28	13		2	3	0	0	96													14	12		589	0	0	14
Vitongoji Cottage Hospital	Pemba		Zanzibar	3	2021	362		119	10	0		63	0	2	0	63	1	1	1	2	32	34	12	19		8	1	0	0	108													11	10		144	0	0	18
Pujini PHCU+	Pemba		Zanzibar	1	2019							25	0	0	0	50	16	0	14	1	52	26	4	0		0	0	0	0	83													15	9		548	15	0	0
Pujini PHCU+	Pemba		Zanzibar	2	2019							23	0	0	0	22	10	0	5	2	30	13	4	0		0	0	0	0	49													8	11		558	4	0	0
Pujini PHCU+	Pemba		Zanzibar	3	2019							20	0	0	0	20	10	0	0	4	26	31	5	0		0	0	0	0	66													5	6		650	0	1	20
Pujini PHCU+	Pemba		Zanzibar	4	2019							20	0	0	0	20	3	2	6	0	26	16	6	1		0	0	0	0	49													10	16		720	6	0	20
Pujini PHCU+	Pemba		Zanzibar	5	2019							19	0	0	0	0	19	4	9	1	26	14	5	0		0	0	0	0	46													17	14		1253	0	0	19
Pujini PHCU+	Pemba		Zanzibar	6	2019							30	0	0	0	60	12	0	13	1	30	20	1	0		0	0	0	0	52													0	13		635	0	0	23
Pujini PHCU+	Pemba		Zanzibar	7	2019							24	0	0	0	48	0	0	0	23	27	13	7	0		0	0	0	0	70													4	20		481	0	0	24
Pujini PHCU+	Pemba		Zanzibar	8	2019							21	0	0	0	42	16	8	2	10	14	21	3	0		0	0	0	0	48													9	1		472	0	0	42
Pujini PHCU+	Pemba		Zanzibar	9	2019							20	0	0	0	40	0	0	0	3	43	31	2	1		0	0	0	0	80													3	9		565	0	0	37
Pujini PHCU+	Pemba		Zanzibar	10	2019							28	0	0	0	56	8	0	8	0	30	23	12	0		0	0	0	0	65													19	16		532	0	0	28
Pujini PHCU+	Pemba		Zanzibar	11	2019							30	0	0	0	58	16	0	19	0	30	22	9	1		0	0	0	0	62													8	6		612	0	0	30
Pujini PHCU+	Pemba		Zanzibar	12	2019							29	0	0	0	58	10	0	13	1	24	15	8	2		0	0	0	0	50													8	2		536	23	2	36
Pujini PHCU+	Pemba		Zanzibar	1	2020							27	0	0	0	27	20	0	13	4	54	37	13	4		0	0	0	0	112													8	12		0	0	0	27
Pujini PHCU+	Pemba		Zanzibar	2	2020							24	0	0	0	25	25	0	11	3	33	16	13	1		2	0	0	0	68													1	10		0	0	0	25
Pujini PHCU+	Pemba		Zanzibar	3	2020							28	0	0	0	28	20	2	4	3	32	50	5	5		0	0	0	0	95													1	6		0	532	0	32
Pujini PHCU+	Pemba		Zanzibar	4	2020							18	0	0	0	16	11	5	15	3	36	52	21	8		6	3	1	0	130													4	11		0	332	0	22
Pujini PHCU+	Pemba		Zanzibar	5	2020							31	0	0	0	31	10	0	17	1	15	25	17	6		2	0	0	0	66													2	10		0	0	0	35
Pujini PHCU+	Pemba		Zanzibar	6	2020							29	0	0	0	29	26	26	17	1	25	17	20	13		2	0	0	0	78													0	4		3	105	2	35
Pujini PHCU+	Pemba		Zanzibar	7	2020							24	0	0	0	22	28	27	20	5	22	20	24	18		6	3	2	1	101													0	26		3	110	1	28
Pujini PHCU+	Pemba		Zanzibar	8	2020							29	0	0	0	29	29	20	14	14	19	22	26	20		10	6	2	0	119													6	15		13	482	0	29
Pujini PHCU+	Pemba		Zanzibar	9	2020							28	0	1	0	27	27	12	31	3	27	26	10	5		1	0	0	0	72													9	29		3	231	0	31
Pujini PHCU+	Pemba		Zanzibar	10	2020							33	0	0	0	33	15	3	14	5	24	26	19	6		2	0	0	0	82													8	33		0	102	0	40
Pujini PHCU+	Pemba		Zanzibar	11	2020							33	0	0	0	33	19	9	5	8	36	21	18	9		2	0	0	0	94													15	16		0	0	0	33
Pujini PHCU+	Pemba		Zanzibar	12	2020							28	0	0	0	28	16	15	7	3	31	28	17	12		3	0	0	0	94													10	18		0	0	0	27
Pujini PHCU+	Pemba		Zanzibar	1	2021							31	0	0	0	31	16	6	5	2	41	30	11	10		6	0	0	0	100													12	19		124	0	0	31
Pujini PHCU+	Pemba		Zanzibar	2	2021							26	0	0	0	28	20	15	12	2	32	23	20	9		7	6	3	3	105													5	15		141	0	0	30
Pujini PHCU+	Pemba		Zanzibar	3	2021							24	0	0	0	26	18	10	30	3	50	34	36	14		12	10	10	8	177													1	17		175	0	0	39
Tundauwa PHCU+	Pemba		Zanzibar	1	2019							15	0	0	0	29	7	3	0	8	22	24	15	4		0	0	0	0	73													12	5		176	5	0	16
Tundauwa PHCU+	Pemba		Zanzibar	2	2019							10	0	0	0	20	7	5	3	1	17	13	12	2		0	0	0	0	45													3	14		176	0	3	16
Tundauwa PHCU+	Pemba		Zanzibar	3	2019							16	0	0	0	33	9	3	5	1	17	25	23	7		3	0	0	0	76													7	8		0	133	0	18
Tundauwa PHCU+	Pemba		Zanzibar	4	2019							15	0	0	0	30	9	2	2	5	21	19	14	10		1	0	0	0	70													15	10		159	9	0	16
Tundauwa PHCU+	Pemba		Zanzibar	5	2019							20	0	0	0	22	13	4	4	2	12	15	14	8		0	0	0	0	51													13	12		148	4	2	21
Tundauwa PHCU+	Pemba		Zanzibar	6	2019							24	0	1	0	48	13	8	2	1	9	21	11	14		1	0	0	0	57													14	9		146	2	0	23
Tundauwa PHCU+	Pemba		Zanzibar	7	2019							17	0	0	0	34	13	9	7	0	16	14	21	9		1	0	0	0	61													3	12		168	2	7	20
Tundauwa PHCU+	Pemba		Zanzibar	8	2019							24	0	0	0	48	14	8	8	0	21	9	20	12		4	0	0	0	66													7	11		177	3	2	25
Tundauwa PHCU+	Pemba		Zanzibar	9	2019							16	0	0	0	30	10	3	2	2	12	15	10	10		2	0	0	0	51													7	6		191	4	0	16
Tundauwa PHCU+	Pemba		Zanzibar	10	2019							14	0	0	0	28	5	4	4	1	15	20	16	7		0	0	0	0	59													2	12		194	1	1	15
Tundauwa PHCU+	Pemba		Zanzibar	11	2019							13	0	0	0	25	9	5	2	5	15	12	17	13		3	0	0	0	65													1	2		204	0	1	14
Tundauwa PHCU+	Pemba		Zanzibar	12	2019							11	0	0	0	22	6	5	4	0	13	18	10	11		6	0	0	0	58													4	3		169	0	1	15
Tundauwa PHCU+	Pemba		Zanzibar	1	2020							13	0	0	0	13	8	3	0	1	19	28	19	13		3	0	0	0	83													0	17		0	0	0	14
Tundauwa PHCU+	Pemba		Zanzibar	2	2020							16	0	0	0	16	8	0	5	0	13	12	16	7		4	0	0	0	52													3	5		0	0	0	17
Tundauwa PHCU+	Pemba		Zanzibar	3	2020							15	0	0	0	14	14	6	6	3	17	12	9	15		20	0	0	0	76													2	10		0	0	0	14
Tundauwa PHCU+	Pemba		Zanzibar	4	2020							15	0	0	0	14	5	4	2	1	22	8	8	9		6	0	0	0	54													3	3		3	116	0	21
Tundauwa PHCU+	Pemba		Zanzibar	5	2020							21	0	0	0	21	11	0	3	2	9	16	7	10		5	0	0	0	49													4	3		2	125	0	23
Tundauwa PHCU+	Pemba		Zanzibar	6	2020							16	0	0	0	16	12	8	8	3	15	18	17	6		6	0	0	0	65													13	4		4	147	0	16
Tundauwa PHCU+	Pemba		Zanzibar	7	2020							22	0	0	0	22	11	8	0	0	14	15	15	14		3	0	0	0	61													12	4		0	165	0	22
Tundauwa PHCU+	Pemba		Zanzibar	8	2020							13	0	0	0	12	8	2	5	3	9	10	19	9		3	0	0	0	53													1	8		2	183	0	16
Tundauwa PHCU+	Pemba		Zanzibar	9	2020							17	0	0	0	18	10	2	5	0	18	14	12	11		5	2	0	0	62													12	1		3	241	0	18
Tundauwa PHCU+	Pemba		Zanzibar	10	2020							10	0	0	0	10	5	6	3	1	18	12	14	5		4	0	0	0	54													7	0		3	165	0	13
Tundauwa PHCU+	Pemba		Zanzibar	11	2020							11	0	0	0	11	3	3	1	6	20	21	20	15		8	0	0	0	90													10	4		0	187	0	11
Tundauwa PHCU+	Pemba		Zanzibar	12	2020							19	0	0	0	20	12	6	0	0	19	20	18	19		10	2	0	0	88													8	5		0	68	0	20
Tundauwa PHCU+	Pemba		Zanzibar	1	2021							7	0	0	0	7	3	2	0	2	14	13	19	5		6	0	0	0	59													8	0		3	94	0	9
Tundauwa PHCU+	Pemba		Zanzibar	2	2021							9	0	0	0	9	6	4	0	3	16	11	21	13		3	8	0	0	75													9	7		136	2	0	8
Tundauwa PHCU+	Pemba		Zanzibar	3	2021							14	0	0	0	15	5	3	2	10	10	12	15	14		4	3	1	0	69													6	5		34	1	1	15
Wesha PHCU+	Pemba		Zanzibar	1	2019							14	0	0	0	28	0	1	0	1	20	20	19	6		0	9	0	0	75													17	7		116	20	3	17
Wesha PHCU+	Pemba		Zanzibar	2	2019							16	0	0	0	32	1	0	0	1	17	8	12	5		2	0	0	0	45													4	3		77	6	0	17
Wesha PHCU+	Pemba		Zanzibar	3	2019							18	0	0	0	36	0	0	0	3	16	19	12	9		3	0	0	0	62													3	0		78	13	0	24
Wesha PHCU+	Pemba		Zanzibar	4	2019							11	0	1	0	11	0	0	0	1	12	17	17	7		4	0	0	0	58													25	2		72	10	0	9
Wesha PHCU+	Pemba		Zanzibar	5	2019							28	0	0	0	28	1	0	0	11	8	15	66	12		0	0	0	0	112													15	4		101	6	0	30
Wesha PHCU+	Pemba		Zanzibar	6	2019							25	0	0	0	50	0	0	0	3	13	12	16	3		2	0	0	0	49													14	2		57	4	0	25
Wesha PHCU+	Pemba		Zanzibar	7	2019							34	0	0	0	66	0	0	0	0	14	8	18	11		2	0	0	0	53													6	2		98	8	1	34
Wesha PHCU+	Pemba		Zanzibar	8	2019							31	0	1	1	63	0	0	0	1	3	9	5	10		3	0	0	0	31													3	3		78	5	0	36
Wesha PHCU+	Pemba		Zanzibar	9	2019							20	0	0	0	23	0	0	0	5	10	13	9	8		3	0	0	0	48													10	4		84	7	0	20
Wesha PHCU+	Pemba		Zanzibar	10	2019							23	0	0	3	26	1	0	0	5	13	9	14	13		17	0	0	0	71													1	7		113	5	0	22
Wesha PHCU+	Pemba		Zanzibar	11	2019							20	0	0	0	24	0	1	0	6	12	8	7	8		4	1	0	0	46													3	4		59	0	6	21
Wesha PHCU+	Pemba		Zanzibar	12	2019							23	0	0	0	46	4	0	0	8	3	22	8	1		3	0	0	0	45													12	9		55	3	0	19
Wesha PHCU+	Pemba		Zanzibar	1	2020							11	0	0	0	12	0	0	0	2	7	20	15	3		1	0	0	0	48													4	4		0	0	0	11
Wesha PHCU+	Pemba		Zanzibar	2	2020							23	0	0	0	22	0	0	0	9	9	11	10	8		0	0	0	0	47													5	4		0	0	0	24
Wesha PHCU+	Pemba		Zanzibar	3	2020							27	0	0	0	28	1	1	0	6	10	29	25	14		10	0	0	0	94													4	1		0	0	0	27
Wesha PHCU+	Pemba		Zanzibar	4	2020							28	0	0	0	28	0	0	0	4	6	11	16	9		2	0	0	0	48													5	1		0	0	0	28
Wesha PHCU+	Pemba		Zanzibar	5	2020							31	0	1	0	35	2	0	0	4	3	12	8	13		5	0	0	0	45													2	8		31	56	1	37
Wesha PHCU+	Pemba		Zanzibar	6	2020							34	0	0	0	34	1	0	0	12	5	7	11	3		9	1	0	0	48													9	3		32	71	1	35
Wesha PHCU+	Pemba		Zanzibar	7	2020							33	0	0	0	35	3	2	0	11	2	12	9	9		6	0	0	0	49													1	2		1	76	0	36
Wesha PHCU+	Pemba		Zanzibar	8	2020							24	0	0	0	25	1	4	1	7	11	10	7	5		8	0	0	0	48													20	3		0	81	0	23
Wesha PHCU+	Pemba		Zanzibar	9	2020							10	0	0	0	11	0	0	0	6	4	17	8	6		1	1	0	0	43													5	2		1	120	2	11
Wesha PHCU+	Pemba		Zanzibar	10	2020							11	0	0	0	11	0	0	0	5	4	9	7	4		2	0	0	0	31													0	5		0	85	0	7
Wesha PHCU+	Pemba		Zanzibar	11	2020							12	0	0	0	12	0	0	0	18	9	14	19	8		4	0	0	0	72													2	6		0	69	0	12
Wesha PHCU+	Pemba		Zanzibar	12	2020							9	0	0	0	9	2	0	0	9	12	6	9	9		3	2	0	0	50													5	3		0	110	0	8
Wesha PHCU+	Pemba		Zanzibar	1	2021							10	0	0	0	10	0	0	0	8	8	24	10	11		4	0	0	0	65													6	5		3	86	1	8
Wesha PHCU+	Pemba		Zanzibar	2	2021							13	0	0	0	13	0	0	0	6	1	15	5	2		3	0	1	0	33													6	4		0	0	0	6
Wesha PHCU+	Pemba		Zanzibar	3	2021							10	0	0	0	10	0	0	0	3	9	17	32	10		0	0	0	0	71													4	3		95	1	0	4
Chumbuni PHCU+	Unguja		Zanzibar	1	2019					0		27	0	0	0	26	9	7	0	27	133					0	0	0	0	160													24	139		495	18	0	43
Chumbuni PHCU+	Unguja		Zanzibar	2	2019					0		26	0	0	0	23	10	47	4	13	157					13	0	0	0	183													33	103		435	18	0	40
Chumbuni PHCU+	Unguja		Zanzibar	3	2019					0		38	0	0	0	38	35	56	24	19	191					16	2	0	0	228													0	0		580	23	0	152
Chumbuni PHCU+	Unguja		Zanzibar	4	2019					0		39	0	0	0	28	0	0	0	6	123					3	2	0	0	134													85	14		540	14	3	70
Chumbuni PHCU+	Unguja		Zanzibar	5	2019					0		38	0	0	0	87	21	40	10	15	128					19	1	1	0	164													50	44		596	13	2	90
Chumbuni PHCU+	Unguja		Zanzibar	6	2019					0		15	0	0	0	13	6	11	0	0	5					10	0	0	0	15													5	16		0	0	0	28
Chumbuni PHCU+	Unguja		Zanzibar	7	2019					0		0	0	0	0	0	0	0	0	0	0					0	0	0	0	0													0	0		0	0	0	0
Chumbuni PHCU+	Unguja		Zanzibar	8	2019					0		14	0	0	0	28	6	35	14	11	110					5	0	0	0	126													57	57		550	6	0	33
Chumbuni PHCU+	Unguja		Zanzibar	9	2019					0		28	0	0	0	60	36	52	41	16	114					2	0	0	0	132													79	85		296	0	0	92
Chumbuni PHCU+	Unguja		Zanzibar	10	2019					0		24	0	0	0	48	60	54	38	21	139					4	0	0	0	164													78	102		494	55	2	30
Chumbuni PHCU+	Unguja		Zanzibar	11	2019					0		31	0	1	0	61	15	17	5	20	112		14			0	0	0	0	146													46	73		0	0	0	150
Chumbuni PHCU+	Unguja		Zanzibar	12	2019					0		7	0	0	0	32	7	10	5	3	155					14	0	0	0	172													70	99		0	0	0	20
Chumbuni PHCU+	Unguja		Zanzibar	1	2020					0		23	0	0	0	26	17	35	5	5	179	109	84	59		29	9	0	0	474													42	111		0	0	0	22
Chumbuni PHCU+	Unguja		Zanzibar	2	2020					0		22	0	1	0	25	25	40	5	13	152	140	97	62		26	5	1	0	496													56	89		0	0	0	20
Chumbuni PHCU+	Unguja		Zanzibar	3	2020					0		39	0	0	0	77	41	71	16	41	176	45	101	50		21	10	2	0	446													84	123		3	1448	1	42
Chumbuni PHCU+	Unguja		Zanzibar	4	2020					0		53	0	0	0	57	36	83	29	8	138	165	104	74		30	4	1	0	524													43	114		1	1205	2	119
Chumbuni PHCU+	Unguja		Zanzibar	5	2020					0		85	0	0	0	85	17	0	82	6	74	60	127	91		62	46	34	0	500													26	84		0	0	0	135
Chumbuni PHCU+	Unguja		Zanzibar	6	2020					0		58	0	0	0	58	90	26	26	12	124	89	118	110		56	18	2	0	529													117	91		0	0	0	180
Chumbuni PHCU+	Unguja		Zanzibar	7	2020					0		55	0	0	0	55	27	97	20	8	86	107	90	62		42	18	5	0	418													76	85		2	1323	0	225
Chumbuni PHCU+	Unguja		Zanzibar	8	2020					0		46	0	0	0	46	44	71	11	14	117	89	88	60		40	17	3	0	428													73	102		1	1436	0	190
Chumbuni PHCU+	Unguja		Zanzibar	9	2020					0		28	0	0	0	31	4	13	0	18	118	122	75	50		11	6	0	0	400													83	118		0	1644	1	52
Chumbuni PHCU+	Unguja		Zanzibar	10	2020					0		25	0	0	0	30	10	34	19	25	99	103	81	50		25	9	6	2	400													68	95		1	1567	0	66
Chumbuni PHCU+	Unguja		Zanzibar	11	2020					0		19	0	0	0	18	14	79	2	21	148	116	76	30		12	3	2	2	410													87	127		2	1330	0	46
Chumbuni PHCU+	Unguja		Zanzibar	12	2020					0		28	0	0	0	1	36	61	11	17	124	139	80	49		41	5	1	0	456													78	152		1	1777	1	230
Chumbuni PHCU+	Unguja		Zanzibar	1	2021					0		36	0	0	0	0	8	24	50	20	152	142	105	50		17	4	2	0	492													133	152		2289	1	1	142
Chumbuni PHCU+	Unguja		Zanzibar	2	2021					0		37	0	0	0	38	37	69	28	16	108	111	95	61		14	2	1	1	409													59	88		725	27	0	160
Chumbuni PHCU+	Unguja		Zanzibar	3	2021					0		46	0	0	0	50	23	55	8	17	170	144	123	62		27	5	0	0	548													70	191		283	4	0	120
Mpendae PHCU+	Unguja		Zanzibar	1	2019					0						0	3	7	0	45	102	111	73	49		18	0	0	0	398													40	99		601	14	0	55
Mpendae PHCU+	Unguja		Zanzibar	2	2019					0						0	3	7	0	11	95	111	73	49		18	0	0	0	357													40	99		571	14	0	40
Mpendae PHCU+	Unguja		Zanzibar	3	2019					0						1	8	6	1	15	95	58	75	35		17	0	0	0	295													77	112		538	6	1	60
Mpendae PHCU+	Unguja		Zanzibar	4	2019					0						0	9	10	0	16	97	59	69	42		13	0	0	0	296													47	122		511	7	2	133
Mpendae PHCU+	Unguja		Zanzibar	5	2019					0						0	5	7	3	10	75	94	51	51		16	0	0	0	297													73	156		553	32	2	130
Mpendae PHCU+	Unguja		Zanzibar	6	2019					0						0	11	12	3	36	65	97	69	40		20	0	0	0	327													66	89		621	13	0	100
Mpendae PHCU+	Unguja		Zanzibar	7	2019					0						0	5	11	3	21	96	59	67	29		8	0	0	0	280													87	105		520	7	0	152
Mpendae PHCU+	Unguja		Zanzibar	8	2019					0		23		0	0	3	4	8	1	26	70	65	62	48		12	0	0	0	283													58	70		659	6	0	0
Mpendae PHCU+	Unguja		Zanzibar	9	2019					0		20		0	0	0	2	8	0	20	100	48	60	45		24	0	0	0	297													57	99		565	30	0	80
Mpendae PHCU+	Unguja		Zanzibar	10	2019					0		20		0	0	0	2	11	0	32	109	74	66	48		21	0	0	0	350													67	105		653	5	0	85
Mpendae PHCU+	Unguja		Zanzibar	11	2019					0		28		0	0	0	0	0	0	19	126	90	51	39		33	0	0	0	358													50	99		561	8	0	83
Mpendae PHCU+	Unguja		Zanzibar	12	2019					0		17		0	0	0	0	0	0	39	119	103	75	52		41	0	0	0	429													69	75		652	16	2	110
Mpendae PHCU+	Unguja		Zanzibar	1	2020					0		14		0	0	0	0	0	0	62	113	111	88	47		27	0	0	0	448													70	99		0	0	0	140
Mpendae PHCU+	Unguja		Zanzibar	2	2020					0		23		0	0	0	0	3	0	46	122	106	73	51		34	0	0	0	432													42	134		5	300	2	100
Mpendae PHCU+	Unguja		Zanzibar	3	2020					0		31		0	0	7	6	5	0	40	112	132	82	57		35	0	0	0	458													59	96		13	570	0	162
Mpendae PHCU+	Unguja		Zanzibar	4	2020					0		45		0	0	65	7	11	1	35	86	100	104	51		31	0	0	0	407													20	122		0	0	0	105
Mpendae PHCU+	Unguja		Zanzibar	5	2020					0		69		0	0	91	11	17	0	18	81	56	47	31		17	0	0	0	250													22	110		0	0	0	96
Mpendae PHCU+	Unguja		Zanzibar	6	2020					0		42		2	0	39	7	10	0	46	97	50	39	30		10	0	0	0	272													72	158		0	0	0	134
Mpendae PHCU+	Unguja		Zanzibar	7	2020					0		33		0	0	43	7	14	3	23	61	58	55	34		15	0	0	0	246													33	133		0	0	0	127
Mpendae PHCU+	Unguja		Zanzibar	8	2020					0		38		1	0	0	5	3	2	34	94	73	75	16		2	0	0	0	294													51	157		3	3	0	30
Mpendae PHCU+	Unguja		Zanzibar	9	2020					0		34		0	0	31	8	5	0	35	97	42	51	34		132	0	0	0	391													51	146		0	388	0	81
Mpendae PHCU+	Unguja		Zanzibar	10	2020					0		30		0	0	30	0	2	8	27	72	69	34	0		20	0	0	0	222													27	121		4	238	0	126
Mpendae PHCU+	Unguja		Zanzibar	11	2020					0		29		0	0	30	5	4	1	26	160	75	57	27		20	0	0	0	365													38	143		13	416	0	125
Mpendae PHCU+	Unguja		Zanzibar	12	2020					0		32		0	0	30	3	6	4	27	107	135	48	28		0	0	0	0	345													27	128		22	482	2	120
Mpendae PHCU+	Unguja		Zanzibar	1	2021					0		16		1	0	18	5	12	1	25	85	61	58	59		14	12	0	0	314													27	92		376	13	8	58
Mpendae PHCU+	Unguja		Zanzibar	2	2021					0		38		1	0	40	5	12	1	25	85	61	58	59		14	12	0	0	314													27	92		354	69	4	120
Mpendae PHCU+	Unguja		Zanzibar	3	2021					0		51		0	0	51	11	9	3	33	93	79	100	62		40	2	5	3	417													33	132		504	120	0	184
Mwembeladu Hospital	Unguja		Zanzibar	1	2019							324	0	2	0	324	7	21	0	0	178	158	136	132		0	0	0	0	604													74	112		503	154	4	192
Mwembeladu Hospital	Unguja		Zanzibar	2	2019							358	0	1	0	358	15	10	11	9	136	150	123	133		10	0	0	0	561													74	131		535	70	1	226
Mwembeladu Hospital	Unguja		Zanzibar	3	2019							481	0	2	0	481	14	2	4	44	94	124	128	122		22	25	3	4	566													129	176		0	0	0	231
Mwembeladu Hospital	Unguja		Zanzibar	4	2019							503	0	0	1	503	5	2	2	22	96	121	119	113		47	22	19	6	565													112	216		660	32	3	192
Mwembeladu Hospital	Unguja		Zanzibar	5	2019							570	0	2	0	570	2	8	1	34	62	164	81	94		37	0	0	0	472													69	127		721	13	2	248
Mwembeladu Hospital	Unguja		Zanzibar	6	2019							536	0	5	0	536	5	13	8	26	123	156	134	149		28	0	0	0	616													93	232		891	276	0	198
Mwembeladu Hospital	Unguja		Zanzibar	7	2019							500	0	6	0	500	12	14	5	35	118	145	142	94		47	42	16		639													175	205		1056	17	0	294
Mwembeladu Hospital	Unguja		Zanzibar	8	2019							415	0	2	0	415	0	0	0	23	84	158	164	122		76	24	8	2	661													105	220		925	57	1	0
Mwembeladu Hospital	Unguja		Zanzibar	9	2019							275	0	30	0	275	5	5	14	27	109	134	117	112		62	17	13	2	593													150	200		796	10	1	79
Mwembeladu Hospital	Unguja		Zanzibar	10	2019							299	0	3	0	302	13	4	2	31	120	142	127	147		72	27	14	4	684													144	157		626	78	0	50
Mwembeladu Hospital	Unguja		Zanzibar	11	2019							289	0	2	0	289	26	11	6	24	88	159	132	138		67	12	3	0	623													132	101		789	43	1	234
Mwembeladu Hospital	Unguja		Zanzibar	12	2019							259	0	2	0	259	3	18	14	23	118	149	127	132		71	15	5	0	640													110	65		598	34	0	127
Mwembeladu Hospital	Unguja		Zanzibar	1	2020							249	0	1	0	249	3	7	0	33	154	104	109	88		47	21	13	20	589													127	125		0	0	0	196
Mwembeladu Hospital	Unguja		Zanzibar	2	2020							335	0	1	0	333	8	6	3	9	132	128	105	141		65	41	8	5	634													89	40		0	393	2	180
Mwembeladu Hospital	Unguja		Zanzibar	3	2020							0	0	2	0	509	14	16	17	35	127	109	103	71		48	27	7	7	534													88	127		2	660	1	180
Mwembeladu Hospital	Unguja		Zanzibar	4	2020							458	0	4	0	459	8	12	14	2	93	97	92	67		31	16	5	12	415													76	204		0	711	0	216
Mwembeladu Hospital	Unguja		Zanzibar	5	2020							0	0	3	0	531	0	0	0	3	68	89	92	56		39	18	8	5	378													67	60		0	491	1	236
Mwembeladu Hospital	Unguja		Zanzibar	6	2020							517	1	4	0	518	8	12	14	10	124	99	88	54		44	23	6	7	455													168	117		0	616	2	273
Mwembeladu Hospital	Unguja		Zanzibar	7	2020							508	0	5	0	497	10	10	24	11	79	83	91	52		37	27	11	0	391													153	108		0	646	0	166
Mwembeladu Hospital	Unguja		Zanzibar	8	2020							376	0	5	0	372	12	10	12	14	110	81	87	50		32	23	13	6	416													179	150		0	842	0	240
Mwembeladu Hospital	Unguja		Zanzibar	9	2020							329	0	0	0	300	10	11	15	14	107	93	87	61		25	12	5	3	407													115	187		0	815	0	191
Mwembeladu Hospital	Unguja		Zanzibar	10	2020							275	0	1	0	270	5	5	4	6	81	83	72	52		22	8	6	11	341													72	123		0	856	0	210
Mwembeladu Hospital	Unguja		Zanzibar	11	2020							245	0	0	0	245	7	9	5	12	140	96	77	61		21	16	11		434													89	131		0	928	0	180
Mwembeladu Hospital	Unguja		Zanzibar	12	2020							199	0	0	1	195	9	3	0	18	150	91	97	61		30	12	7	2	468													76	154		0	4111	0	49
Mwembeladu Hospital	Unguja		Zanzibar	1	2021							223	0	1	0	222	5	3	1	75	73	92	84	53		34	15	10	6	442													129	189		974	0	0	144
Mwembeladu Hospital	Unguja		Zanzibar	2	2021							304	0	3	0	306	25	12	3	5	123	103	97	61		42	21	4	1	457													128	113		981	1	0	165
Mwembeladu Hospital	Unguja		Zanzibar	3	2021							407	0	2	0	405	8	12	9	12	134	108	95	64		62	28	30	11	544													101	81		1187	1	0	200
Sebleni PHCU	Unguja		Zanzibar	1	2019							38	0	0	0	35				39	139		132	114		174	0	0	0	598													56	78		0	0	0	55
Sebleni PHCU	Unguja		Zanzibar	2	2019							35	0	0	0	50	21	44	0	19	174		102	73		28	14	2	1	413													63	64		0	0	0	74
Sebleni PHCU	Unguja		Zanzibar	3	2019							62	0	0	0	74	50	25	2	5	170					42	5	1	0	223													307	91		930	37	0	100
Sebleni PHCU	Unguja		Zanzibar	4	2019							64	0	0	0	64	17	90	3	5	120					51	16	2	0	194													51	69		859	27	0	85
Sebleni PHCU	Unguja		Zanzibar	5	2019							54	0	0	0	63	41	52	2	2	135					57	17	4	0	215													71	84		972	39	7	120
Sebleni PHCU	Unguja		Zanzibar	6	2019							74	0	0	0	8	36	142	5	0	149					149	34	4	0	336													88	89		1100	20	2	50
Sebleni PHCU	Unguja		Zanzibar	7	2019							79	0	0	0	79	27	199	4	3	185	151	156	99		61	10	2	1	668													114	99		1428	13	5	100
Sebleni PHCU	Unguja		Zanzibar	8	2019							58	0	0	0	60	7	109	2	10	111	126	118	79		39	18	2	0	503													72	95		1033	46	4
Sebleni PHCU	Unguja		Zanzibar	9	2019							47	0	0	0	50	27	74	1	7	119	134	96	100		41	13	3	2	515													80	78		1017	12	4	61
Sebleni PHCU	Unguja		Zanzibar	10	2019							57	0	0	0	58	28	39	3	16	154	110	85	84		40	20	3	1	513													62	98		0	0	0	98
Sebleni PHCU	Unguja		Zanzibar	11	2019							40	0	2	0	40	44	28	0	9	162	123	95	66		33	21	3	0	512													76	88		1132	12	0	173
Sebleni PHCU	Unguja		Zanzibar	12	2019							39	0	0	0	49	28	68	8	11	185	127	94	71		29	11	5	1	534													69	67		521	1	0	113
Sebleni PHCU	Unguja		Zanzibar	1	2020							31	0	0	0	32	25	57	4	4	222	138	131	83		52	4	0	0	634													74	104		0	0	0	186
Sebleni PHCU	Unguja		Zanzibar	2	2020							0	0	0	0	0	0	0	0	19	140	224	179	96		61	19	0	0	738													67	55		0	0	0	39
Sebleni PHCU	Unguja		Zanzibar	3	2020							77	0	0	0	77	39	67	3	36	135	141	152	95		75	32	9	0	675													77	85		0	0	0	184
Sebleni PHCU	Unguja		Zanzibar	4	2020							94	0	1	0	96	26	53	2	5	132	159	142	106		58				602													71	69		0	0	0	231
Sebleni PHCU	Unguja		Zanzibar	5	2020							115	0	0	0	112	15	50	0	3	95	86	111	108		58	22	3	64	550													70	70		0	0	0	225
Sebleni PHCU	Unguja		Zanzibar	6	2020							88	0	2	0	88	35	50	3	13	154	106	130	59		47	20	9	0	538													133	116		0	0	0	336
Sebleni PHCU	Unguja		Zanzibar	7	2020							85	0	2	0	102	10	40	103	12	99	105	100	100		63	41	15	4	539													110	45		0	0	0	351
Sebleni PHCU	Unguja		Zanzibar	8	2020							58	0	1	0	93	22	57	1	15	129	100	102	76		144	21	10	1	598													86	76		0	0	0	121
Sebleni PHCU	Unguja		Zanzibar	9	2020							57	0	0	0	69	0	0	0	25	87	110	95	86		56	25	17	3	504													102	100		0	0	0	219
Sebleni PHCU	Unguja		Zanzibar	10	2020							44	0	1	0	86	107	79	13	41	100	107	93	57		49	15	2	0	464													87	66		0	0	0	187
Sebleni PHCU	Unguja		Zanzibar	11	2020							50	0	0	0	50	27	29	6	33	144	146	93	74		37		3	1	494													56	119		0	0	0	268
Sebleni PHCU	Unguja		Zanzibar	12	2020							33	0	1	1	40	23	45	4	49	187	169	116	75		62	21	8	2	689													113	67		0	0	0	154
Sebleni PHCU	Unguja		Zanzibar	1	2021							45	0	0	0	44	44	46	0	56	162	168	94	66		44	31	5	0	626													67	47		1699	11	0	179
Sebleni PHCU	Unguja		Zanzibar	2	2021							59	0	0	0	56	5	9	1	22	139	161	134	76		50	39	5	0	626													50	76		946	2	0	188
Sebleni PHCU	Unguja		Zanzibar	3	2021							59	0	4	1	56	19	35	2	26	87	120	123	111		66	26	17	6	582													65	98		856	11	0	304
Mnazi Mmoja Hospital	Unguja		Zanzibar	1	2019	2363	290	409	118	200		1021	2
Mnazi Mmoja Hospital	Unguja		Zanzibar	2	2019	1934	255	371	87	176		1063	2
Mnazi Mmoja Hospital	Unguja		Zanzibar	3	2019	2218	206	534	77	216		1408	6
Mnazi Mmoja Hospital	Unguja		Zanzibar	4	2019	2134	157	498	102	214		1425	10
Mnazi Mmoja Hospital	Unguja		Zanzibar	5	2019	2049	179	420	126	241		1548	4
Mnazi Mmoja Hospital	Unguja		Zanzibar	6	2019	1902	202	338	104	221		1559	2
Mnazi Mmoja Hospital	Unguja		Zanzibar	7	2019	1706	189	361	112	258		1499	7
Mnazi Mmoja Hospital	Unguja		Zanzibar	8	2019	1708	170	317	89	179		1199	1
Mnazi Mmoja Hospital	Unguja		Zanzibar	9	2019	1943	153	345	108	128		1027	4
Mnazi Mmoja Hospital	Unguja		Zanzibar	10	2019	1844	114	388	98	158		1029	1
Mnazi Mmoja Hospital	Unguja		Zanzibar	11	2019	1979	124	411	105	162		1076	4
Mnazi Mmoja Hospital	Unguja		Zanzibar	12	2019	2070	139	424	98	152		978	0
Mnazi Mmoja Hospital	Unguja		Zanzibar	1	2020	2190	155	415	117	183		1024	2
Mnazi Mmoja Hospital	Unguja		Zanzibar	2	2020	2150	156	573	131	168		947	7
Mnazi Mmoja Hospital	Unguja		Zanzibar	3	2020	2273	203	619	117	235		1387	2
Mnazi Mmoja Hospital	Unguja		Zanzibar	4	2020	1324	165	250	112	218		1305	2
Mnazi Mmoja Hospital	Unguja		Zanzibar	5	2020	1137	155	215	87	218		1296	2
Mnazi Mmoja Hospital	Unguja		Zanzibar	6	2020	1981	169	325	121	214		1448	2
Mnazi Mmoja Hospital	Unguja		Zanzibar	7	2020	1571	178	290	79	201		1390	0
Mnazi Mmoja Hospital	Unguja		Zanzibar	8	2020	1992	144	277	100	196		1139	1
Mnazi Mmoja Hospital	Unguja		Zanzibar	9	2020	1813	118	249	101	169		988	6
Mnazi Mmoja Hospital	Unguja		Zanzibar	10	2020	1531	137	255	100	138		918	2
Mnazi Mmoja Hospital	Unguja		Zanzibar	11	2020	2115	129	301	107	181		940	2
Mnazi Mmoja Hospital	Unguja		Zanzibar	12	2020	2797	139	376	127	153		925	1
Mnazi Mmoja Hospital	Unguja		Zanzibar	1	2021	2337	172	618	137	214		1069	6
Mnazi Mmoja Hospital	Unguja		Zanzibar	2	2021	1603	198	373	177	258		1345	5
Mnazi Mmoja Hospital	Unguja		Zanzibar	3	2021	1536	232	419	123	305		1393	2
Kwamtipura PHCU	Unguja		Zanzibar	1	2019											0	0	3	0	20	75	87	50	53		0	0	0	0	285													36	126		669	6	0	52
Kwamtipura PHCU	Unguja		Zanzibar	2	2019											0	2	6	0	1	56	53	55	50		3	3	0	0	221													33	83		566	2	0	28
Kwamtipura PHCU	Unguja		Zanzibar	3	2019											0	2	10	0	5	54	76	63	46		26	4	0	0	274													30	105		588	4	0	31
Kwamtipura PHCU	Unguja		Zanzibar	4	2019											0	5	9	0	6	47	74	65	49		28	4	0	0	273													14	23		577	16	1	115
Kwamtipura PHCU	Unguja		Zanzibar	5	2019											0	6	7	0	4	36	48	59	45		33	10	0	0	235													19	88		551	43	5	66
Kwamtipura PHCU	Unguja		Zanzibar	6	2019											0	10	19	0	2	46	39	53	39		27	11	5	1	223													24	82		532	33	0	90
Kwamtipura PHCU	Unguja		Zanzibar	7	2019											0	10	11	0	5	44	51	48	40		32	10	0	0	230													47	66		621	22	5	87
Kwamtipura PHCU	Unguja		Zanzibar	8	2019											0	5	12	0	7	31	41	34	36		18	16	3	2	188													37	81		721	80	0	0
Kwamtipura PHCU	Unguja		Zanzibar	9	2019											0	4	10	0	11	7	47	37	27		17	8	0	0	154													33	86		653	3	0	26
Kwamtipura PHCU	Unguja		Zanzibar	10	2019											0	9	1	1	8	46	37	36	29		18	10	0	0	184													32	88		601	147	4	43
Kwamtipura PHCU	Unguja		Zanzibar	11	2019											0	4	5	0	11	62	48	32	30		15	5	0	0	203													35	110		946	123	0	36
Kwamtipura PHCU	Unguja		Zanzibar	12	2019											0	2	9	1	4	36	64	39	25		20	7	0	0	195													21	84		515	28	1	43
Kwamtipura PHCU	Unguja		Zanzibar	1	2020											0	4	8	0	3	60	56	63	30		10	6	0	0	228													30	78		0	0	0	64
Kwamtipura PHCU	Unguja		Zanzibar	2	2020											0	1	7	0	8	42	52	41	35		17	3	3	2	203													23	90		0	0	0	36
Kwamtipura PHCU	Unguja		Zanzibar	3	2020											0	2	5	0	7	42	57	51	21		25	11	5	1	220													29	90		0	0	0	55
Kwamtipura PHCU	Unguja		Zanzibar	4	2020											0	2	10	0	4	23	45	38	55		20	15	5	0	205													22	82		5	461	0	34
Kwamtipura PHCU	Unguja		Zanzibar	5	2020											0	3	2	0	0	23	32	35	36		26	22	5	0	179													17	102		13	454	0	47
Kwamtipura PHCU	Unguja		Zanzibar	6	2020											0	13	8	19	5	36	32	32	29		26	19	6	5	190													24	93		25	722	0	84
Kwamtipura PHCU	Unguja		Zanzibar	7	2020											0	9	17	0	5	23	38	33	23		17	16	11	2	168													36	68		108	502	0	45
Kwamtipura PHCU	Unguja		Zanzibar	8	2020											0	9	11	1	2	23	26	21	12		15	6	6	1	112													28	85		3	635	0	80
Kwamtipura PHCU	Unguja		Zanzibar	9	2020											0	16	6	0	5	23	34	17	19		7	6	0	0	111													29	88		32	539	0	60
Kwamtipura PHCU	Unguja		Zanzibar	10	2020																																									666	3	0
Kwamtipura PHCU	Unguja		Zanzibar	11	2020											0	16	6	0	5	23	34	17	19		7	6	0	0	111													29	88		0	1115	0	76
Kwamtipura PHCU	Unguja		Zanzibar	12	2020											0	3	4	0	11	52	55	45	25		15	10	1	0	214													30	91		0	525	0	62
Kwamtipura PHCU	Unguja		Zanzibar	1	2021											0	3	5	0	12	56	46	46	40		8	0	0	0	208													22	66		3	578	0	70
Kwamtipura PHCU	Unguja		Zanzibar	2	2021											0	3	5	0	12	56	46	46	40		8	0	0	0	208													19	6		621	0	0	80
Kwamtipura PHCU	Unguja		Zanzibar	3	2021											0	2	5	1	4	53	80	65	40		20	11	5	1	279													39	84		496	0	2	89
Rahaleo PHCU+	Unguja		Zanzibar	1	2019											0	5	0	0	20	76	96	50	33		0	0	0	0	275													67	158		548	15	0	80
Rahaleo PHCU+	Unguja		Zanzibar	2	2019											0	7	0	0	31	53	58	41	17		5	0	0	0	205													22	110		558	4	0	170
Rahaleo PHCU+	Unguja		Zanzibar	3	2019											0	1	1	1	3	95	93	78	58		12	0	0	0	339													58	99		650	0	1	146
Rahaleo PHCU+	Unguja		Zanzibar	4	2019											0	7	0	0	7	65	84	56	43		18	0	0	0	273													0	0		720	6	0	142
Rahaleo PHCU+	Unguja		Zanzibar	5	2019											0	1	9	0	10	45	87	69	60		0	0	0	0	271													31	73		1253	0	0	116
Rahaleo PHCU+	Unguja		Zanzibar	6	2019											0	7	0	0	7	72	47	69	45		25	0	0	0	265													44	72		635	0	0	140
Rahaleo PHCU+	Unguja		Zanzibar	7	2019											0	11	0	0	6	65	64	44	43		22	0	0	0	244													67	8		481	0	0	74
Rahaleo PHCU+	Unguja		Zanzibar	8	2019											0	0	6	0	12	68	60	51	29		80	0	0	0	300													52	12		472	0	0	0
Rahaleo PHCU+	Unguja		Zanzibar	9	2019											0	4	0	4	17	44	42	36	24		13	0	0	0	176													79	87		565	0	0	50
Rahaleo PHCU+	Unguja		Zanzibar	10	2019											0	4	0	0	52	44	50	38	27		18	0	0	0	229													53	98		532	0	0	45
Rahaleo PHCU+	Unguja		Zanzibar	11	2019											0	0	6	0	24	59	37	47	21		9	0	0	0	197													45	53		612	0	0	56
Rahaleo PHCU+	Unguja		Zanzibar	12	2019											0	5	0	0	10	73	71	32	83		16	0	0	0	285													51	95		536	23	2	70
Rahaleo PHCU+	Unguja		Zanzibar	1	2020											0	1	0	0	24	63	53	61	18		13	0	0	0	232													160	88		0	0	0	47
Rahaleo PHCU+	Unguja		Zanzibar	2	2020											0	4	2	0	23	42	86	49	21		7	0	0	0	228													58	72		0	0	0	80
Rahaleo PHCU+	Unguja		Zanzibar	3	2020											0	7	3	4	31	59	74	91	32		10	0	0	0	297													60	90		0	0	0	120
Rahaleo PHCU+	Unguja		Zanzibar	4	2020											0	0	0	0	8	44	80	75	63		16	0	0	0	286													25	70		0	0	0	146
Rahaleo PHCU+	Unguja		Zanzibar	5	2020											0	0	3	0	2	44	74	41	48		32	0	0	0	241													35	77		0	0	0	128
Rahaleo PHCU+	Unguja		Zanzibar	6	2020											0	2	2	0	7	75	49	61	37		29	0	0	0	258													40	86		0	0	0	190
Rahaleo PHCU+	Unguja		Zanzibar	7	2020											0	3	7	1	8	60	50	53	36		30	0	0	0	237													24	83		0	0	0	179
Rahaleo PHCU+	Unguja		Zanzibar	8	2020											1	2	1	0	6	67	86	46	31		30	0	0	0	266													47	680		2	545	0	200
Rahaleo PHCU+	Unguja		Zanzibar	9	2020											0	1	0	0	16	67	75	65	25		24	0	0	0	272													40	91		0	0	0	47
Rahaleo PHCU+	Unguja		Zanzibar	10	2020											1	2	3	0	13	65	59	56	39		22	0	0	0	254													343	84		3	341	0	95
Rahaleo PHCU+	Unguja		Zanzibar	11	2020											0	3	1	0	12	74	80	65	39		26	0	0	0	296													50	106		1	674	0	178
Rahaleo PHCU+	Unguja		Zanzibar	12	2020											0	2	0	1	14	68	80	63	63		27	0	0	0	315													29	932		4	537	0	198
Rahaleo PHCU+	Unguja		Zanzibar	1	2021											2	5	12	1	10	83	88	71	51		54	0	0	0	357													46	70		691	1	9	100
Rahaleo PHCU+	Unguja		Zanzibar	2	2021											2	5	12	1	3	66	81	52	49		45	3	3	2	304													42	116		483	6	1	100
Rahaleo PHCU+	Unguja		Zanzibar	3	2021											0	11	9	3	0	0	0	0	0		0	0	0	0	0													60	137		476	8	1	168
Zanzibar_other_facilities	Zanzibar		Zanzibar	1	2019	1742	12	342	26	121		1562	4	73	47	2455	437	520	180	926	4911	3710	2592	1356		330	174	0	0	13999													2049	243140		124494	1937	155	3281
Zanzibar_other_facilities	Zanzibar		Zanzibar	2	2019	1291	7	259	23	111		1521	1	68	32	2247	338	435	199	510	4369	3477	2303	1179		344	31	9	9	12231													2045	242686		42844	3105	367	2904
Zanzibar_other_facilities	Zanzibar		Zanzibar	3	2019	1630	12	368	26	130		1930	4	107	32	3457	445	578	244	468	4348	4073	2952	1546		465	29	12	6	13899													2897	242967		40443	3025	190	3256
Zanzibar_other_facilities	Zanzibar		Zanzibar	4	2019	1643	29	455	33	144		1864	1	118	42	3241	453	574	258	420	4216	3732	3247	1866		577	17	0	0	14075													2004	242942		44212	3377	560	3483
Zanzibar_other_facilities	Zanzibar		Zanzibar	5	2019	1743	29	368	54	180		2343	3	113	56	3620	421	721	263	446	3557	3595	3060	1819		804	19	10	0	13310													1750	4023		39005	2501	295	3553
Zanzibar_other_facilities	Zanzibar		Zanzibar	6	2019	1548	33	341	33	162		2262	2	78	50	3721	436	746	246	446	3657	2942	2726	1634		791	41	22	18	12277													2329	4004		40597	3071	449	3813
Zanzibar_other_facilities	Zanzibar		Zanzibar	7	2019	1804	27	337	40	194		2239	3	74	43	3738	529	730	395	515	3811	3579	2831	1712		633	40	3	0	13124													2608	4405		45828	3018	928	3738
Zanzibar_other_facilities	Zanzibar		Zanzibar	8	2019	1432	9	307	31	124		1981	4	71	34	3146	436	706	308	484	2945	3000	2446	1463		602	42	8	2	10992													1843	3920		42990	3014	154	1801
Zanzibar_other_facilities	Zanzibar		Zanzibar	9	2019	1479	12	311	26	131		1696	0	64	33	2744	548	531	255	566	3089	2528	2126	1331		458	36	9	1	10144													2364	4623		44217	2832	298	2462
Zanzibar_other_facilities	Zanzibar		Zanzibar	10	2019	1626	16	305	33	123		1626	4	71	36	2788	337	630	270	766	3855	3255	2487	1565		632	41	11	4	12616													2028	4572		44517	2565	329	2630
Zanzibar_other_facilities	Zanzibar		Zanzibar	11	2019	1835	21	376	31	126		1579	5	73	20	2826	379	583	233	621	3729	3263	2506	1486		1142	65	5	0	12817													1868	3771		81115	2916	1599	2967
Zanzibar_other_facilities	Zanzibar		Zanzibar	12	2019	2405	17	472	44	90		1570	0	60	22	2452	365	586	257	683	4704	3880	2949	1657		791	30	8	0	14702													2265	4939		152248	3406	152	2891
Zanzibar_other_facilities	Zanzibar		Zanzibar	1	2020	2248	48	410	52	112		1547	2	77	47	2660	438	636	324	629	4912	3752	2884	1757		726	67	24	347	15098													1767	4934		31	1880	10	2773
Zanzibar_other_facilities	Zanzibar		Zanzibar	2	2020	2111	53	524	41	140		1545	0	71	50	2654	412	608	269	659	4305	4136	2906	1851		883	106	21	71	14938													1688	4094		362	9116	28	2645
Zanzibar_other_facilities	Zanzibar		Zanzibar	3	2020	1958	56	481	39	176		2172	3	94	44	3873	633	806	281	578	4946	4772	3780	2359		1270	202	26	2	17935													2518	4930		704	16019	42	3469
Zanzibar_other_facilities	Zanzibar		Zanzibar	4	2020	1558	65	296	44	156		2081	0	85	40	3729	428	662	308	500	3740	4242	3393	2342		1009	182	43	22	15473													1834	4000		489	17483	51	3192
Zanzibar_other_facilities	Zanzibar		Zanzibar	5	2020	1357	67	244	46	159		2458	0	105	45	4165	524	792	288	325	2778	3157	3056	1876		1019	149	29	13	12402													1380	3664		676	17338	62	3238
Zanzibar_other_facilities	Zanzibar		Zanzibar	6	2020	1599	41	297	34	157		2285	2	134	53	4205	524	935	404	540	4180	3085	2813	1870		842	178	37	32	13577													3210	4553		793	19435	88	4002
Zanzibar_other_facilities	Zanzibar		Zanzibar	7	2020	1786	71	263	35	194		2288	3	95	46	3914	548	1014	298	494	2920	3363	2425	1811		848	210	58	6	12135													2351	4125		584	19734	62	3587
Zanzibar_other_facilities	Zanzibar		Zanzibar	8	2020	1849	56	344	47	145		1923	4	71	47	3346	498	926	271	560	3405	3913	2639	1503		768	175	56	15	13034													2815	4540		939	19738	71	3442
Zanzibar_other_facilities	Zanzibar		Zanzibar	9	2020	1892	51	264	38	120		1676	0	76	49	2830	380	609	281	625	3616	3007	2533	1489		670	183	43	192	12358													2285	4602		2209	27327	155	2979
Zanzibar_other_facilities	Zanzibar		Zanzibar	10	2020	1609	45	234	38	107		1590	2	72	58	2082	446	672	321	627	2997	2775	2018	1303		629	123	32	38	10542													1681	4047		2078	22068	69	2896
Zanzibar_other_facilities	Zanzibar		Zanzibar	11	2020	1743	56	271	51	119		1579	0	63	27	2207	350	653	384	761	4449	3518	2802	1585		693	170	50	83	14111													2236	4445		1009	21601	61	2619
Zanzibar_other_facilities	Zanzibar		Zanzibar	12	2020	1818	68	352	38	121		1411	3	43	48	1942	347	614	422	730	4626	4091	3106	1840		791	154	33	229	15600													1954	4586		1120	25868	219	2711
Zanzibar_other_facilities	Zanzibar		Zanzibar	1	2021	1873	68	428	73	140		1549	0	82	39	2040	301	534	204	757	4229	3654	2935	1750		855	177	38	136	14531													1573	3764		27542	3565	103	2825
Zanzibar_other_facilities	Zanzibar		Zanzibar	2	2021	1788	90	418	91	123		1801	1	118	38	2297	318	603	224	517	3961	3714	2998	1826		925	225	64	19	14249													1778	3770		36059	1018	129	3264
Zanzibar_other_facilities	Zanzibar		Zanzibar	3	2021	1673	83	450	80	163		2148	4	96	55	2877	352	730	242	520	3961	3700	3293	1931		959	234	57	181	14836													1837	4564		39517	2274	145	3374
Urban_SS_government_nyerere	Unguja		Zanzibar	1	2019
Urban_SS_government_nyerere	Unguja		Zanzibar	2	2019
Urban_SS_government_nyerere	Unguja		Zanzibar	3	2019
Urban_SS_government_nyerere	Unguja		Zanzibar	4	2019
Urban_SS_government_nyerere	Unguja		Zanzibar	5	2019
Urban_SS_government_nyerere	Unguja		Zanzibar	6	2019
Urban_SS_government_nyerere	Unguja		Zanzibar	7	2019
Urban_SS_government_nyerere	Unguja		Zanzibar	8	2019
Urban_SS_government_nyerere	Unguja		Zanzibar	9	2019
Urban_SS_government_nyerere	Unguja		Zanzibar	10	2019
Urban_SS_government_nyerere	Unguja		Zanzibar	11	2019
Urban_SS_government_nyerere	Unguja		Zanzibar	12	2019
Urban_SS_government_nyerere	Unguja		Zanzibar	1	2020
Urban_SS_government_nyerere	Unguja		Zanzibar	2	2020
Urban_SS_government_nyerere	Unguja		Zanzibar	3	2020
Urban_SS_government_nyerere	Unguja		Zanzibar	4	2020
Urban_SS_government_nyerere	Unguja		Zanzibar	5	2020
Urban_SS_government_nyerere	Unguja		Zanzibar	6	2020
Urban_SS_government_nyerere	Unguja		Zanzibar	7	2020
Urban_SS_government_nyerere	Unguja		Zanzibar	8	2020
Urban_SS_government_nyerere	Unguja		Zanzibar	9	2020
Urban_SS_government_nyerere	Unguja		Zanzibar	10	2020
Urban_SS_government_nyerere	Unguja		Zanzibar	11	2020
Urban_SS_government_nyerere	Unguja		Zanzibar	12	2020
Urban_SS_government_nyerere	Unguja		Zanzibar	1	2021
Urban_SS_government_nyerere	Unguja		Zanzibar	2	2021
Urban_SS_government_nyerere	Unguja		Zanzibar	3	2021
Urban_PS_government_kisiwan	Unguja		Zanzibar	1	2019
Urban_PS_government_kisiwan	Unguja		Zanzibar	2	2019
Urban_PS_government_kisiwan	Unguja		Zanzibar	3	2019
Urban_PS_government_kisiwan	Unguja		Zanzibar	4	2019
Urban_PS_government_kisiwan	Unguja		Zanzibar	5	2019
Urban_PS_government_kisiwan	Unguja		Zanzibar	6	2019
Urban_PS_government_kisiwan	Unguja		Zanzibar	7	2019
Urban_PS_government_kisiwan	Unguja		Zanzibar	8	2019
Urban_PS_government_kisiwan	Unguja		Zanzibar	9	2019
Urban_PS_government_kisiwan	Unguja		Zanzibar	10	2019
Urban_PS_government_kisiwan	Unguja		Zanzibar	11	2019
Urban_PS_government_kisiwan	Unguja		Zanzibar	12	2019
Urban_PS_government_kisiwan	Unguja		Zanzibar	1	2020
Urban_PS_government_kisiwan	Unguja		Zanzibar	2	2020
Urban_PS_government_kisiwan	Unguja		Zanzibar	3	2020
Urban_PS_government_kisiwan	Unguja		Zanzibar	4	2020
Urban_PS_government_kisiwan	Unguja		Zanzibar	5	2020
Urban_PS_government_kisiwan	Unguja		Zanzibar	6	2020
Urban_PS_government_kisiwan	Unguja		Zanzibar	7	2020
Urban_PS_government_kisiwan	Unguja		Zanzibar	8	2020
Urban_PS_government_kisiwan	Unguja		Zanzibar	9	2020
Urban_PS_government_kisiwan	Unguja		Zanzibar	10	2020
Urban_PS_government_kisiwan	Unguja		Zanzibar	11	2020
Urban_PS_government_kisiwan	Unguja		Zanzibar	12	2020
Urban_PS_government_kisiwan	Unguja		Zanzibar	1	2021
Urban_PS_government_kisiwan	Unguja		Zanzibar	2	2021
Urban_PS_government_kisiwan	Unguja		Zanzibar	3	2021
Urban_SS_private_glorious	Unguja		Zanzibar	1	2019
Urban_SS_private_glorious	Unguja		Zanzibar	2	2019
Urban_SS_private_glorious	Unguja		Zanzibar	3	2019
Urban_SS_private_glorious	Unguja		Zanzibar	4	2019
Urban_SS_private_glorious	Unguja		Zanzibar	5	2019
Urban_SS_private_glorious	Unguja		Zanzibar	6	2019
Urban_SS_private_glorious	Unguja		Zanzibar	7	2019
Urban_SS_private_glorious	Unguja		Zanzibar	8	2019
Urban_SS_private_glorious	Unguja		Zanzibar	9	2019
Urban_SS_private_glorious	Unguja		Zanzibar	10	2019
Urban_SS_private_glorious	Unguja		Zanzibar	11	2019
Urban_SS_private_glorious	Unguja		Zanzibar	12	2019
Urban_SS_private_glorious	Unguja		Zanzibar	1	2020
Urban_SS_private_glorious	Unguja		Zanzibar	2	2020
Urban_SS_private_glorious	Unguja		Zanzibar	3	2020
Urban_SS_private_glorious	Unguja		Zanzibar	4	2020
Urban_SS_private_glorious	Unguja		Zanzibar	5	2020
Urban_SS_private_glorious	Unguja		Zanzibar	6	2020
Urban_SS_private_glorious	Unguja		Zanzibar	7	2020
Urban_SS_private_glorious	Unguja		Zanzibar	8	2020
Urban_SS_private_glorious	Unguja		Zanzibar	9	2020
Urban_SS_private_glorious	Unguja		Zanzibar	10	2020
Urban_SS_private_glorious	Unguja		Zanzibar	11	2020
Urban_SS_private_glorious	Unguja		Zanzibar	12	2020
Urban_SS_private_glorious	Unguja		Zanzibar	1	2021
Urban_SS_private_glorious	Unguja		Zanzibar	2	2021
Urban_SS_private_glorious	Unguja		Zanzibar	3	2021
Rural_SS_govt_shamiani	Pemba		Zanzibar	1	2019
Rural_SS_govt_shamiani	Pemba		Zanzibar	2	2019
Rural_SS_govt_shamiani	Pemba		Zanzibar	3	2019
Rural_SS_govt_shamiani	Pemba		Zanzibar	4	2019
Rural_SS_govt_shamiani	Pemba		Zanzibar	5	2019
Rural_SS_govt_shamiani	Pemba		Zanzibar	6	2019
Rural_SS_govt_shamiani	Pemba		Zanzibar	7	2019
Rural_SS_govt_shamiani	Pemba		Zanzibar	8	2019
Rural_SS_govt_shamiani	Pemba		Zanzibar	9	2019
Rural_SS_govt_shamiani	Pemba		Zanzibar	10	2019
Rural_SS_govt_shamiani	Pemba		Zanzibar	11	2019
Rural_SS_govt_shamiani	Pemba		Zanzibar	12	2019
Rural_SS_govt_shamiani	Pemba		Zanzibar	1	2020
Rural_SS_govt_shamiani	Pemba		Zanzibar	2	2020
Rural_SS_govt_shamiani	Pemba		Zanzibar	3	2020
Rural_SS_govt_shamiani	Pemba		Zanzibar	4	2020
Rural_SS_govt_shamiani	Pemba		Zanzibar	5	2020
Rural_SS_govt_shamiani	Pemba		Zanzibar	6	2020
Rural_SS_govt_shamiani	Pemba		Zanzibar	7	2020
Rural_SS_govt_shamiani	Pemba		Zanzibar	8	2020
Rural_SS_govt_shamiani	Pemba		Zanzibar	9	2020
Rural_SS_govt_shamiani	Pemba		Zanzibar	10	2020
Rural_SS_govt_shamiani	Pemba		Zanzibar	11	2020
Rural_SS_govt_shamiani	Pemba		Zanzibar	12	2020
Rural_SS_govt_shamiani	Pemba		Zanzibar	1	2021
Rural_SS_govt_shamiani	Pemba		Zanzibar	2	2021
Rural_SS_govt_shamiani	Pemba		Zanzibar	3	2021
Rural_PS_private_istiq	Pemba		Zanzibar	1	2019
Rural_PS_private_istiq	Pemba		Zanzibar	2	2019
Rural_PS_private_istiq	Pemba		Zanzibar	3	2019
Rural_PS_private_istiq	Pemba		Zanzibar	4	2019
Rural_PS_private_istiq	Pemba		Zanzibar	5	2019
Rural_PS_private_istiq	Pemba		Zanzibar	6	2019
Rural_PS_private_istiq	Pemba		Zanzibar	7	2019
Rural_PS_private_istiq	Pemba		Zanzibar	8	2019
Rural_PS_private_istiq	Pemba		Zanzibar	9	2019
Rural_PS_private_istiq	Pemba		Zanzibar	10	2019
Rural_PS_private_istiq	Pemba		Zanzibar	11	2019
Rural_PS_private_istiq	Pemba		Zanzibar	12	2019
Rural_PS_private_istiq	Pemba		Zanzibar	1	2020
Rural_PS_private_istiq	Pemba		Zanzibar	2	2020
Rural_PS_private_istiq	Pemba		Zanzibar	3	2020
Rural_PS_private_istiq	Pemba		Zanzibar	4	2020
Rural_PS_private_istiq	Pemba		Zanzibar	5	2020
Rural_PS_private_istiq	Pemba		Zanzibar	6	2020
Rural_PS_private_istiq	Pemba		Zanzibar	7	2020
Rural_PS_private_istiq	Pemba		Zanzibar	8	2020
Rural_PS_private_istiq	Pemba		Zanzibar	9	2020
Rural_PS_private_istiq	Pemba		Zanzibar	10	2020
Rural_PS_private_istiq	Pemba		Zanzibar	11	2020
Rural_PS_private_istiq	Pemba		Zanzibar	12	2020
Rural_PS_private_istiq	Pemba		Zanzibar	1	2021
Rural_PS_private_istiq	Pemba		Zanzibar	2	2021
Rural_PS_private_istiq	Pemba		Zanzibar	3	2021
Rural_PS_govt_kwale	Pemba		Zanzibar	1	2019
Rural_PS_govt_kwale	Pemba		Zanzibar	2	2019
Rural_PS_govt_kwale	Pemba		Zanzibar	3	2019
Rural_PS_govt_kwale	Pemba		Zanzibar	4	2019
Rural_PS_govt_kwale	Pemba		Zanzibar	5	2019
Rural_PS_govt_kwale	Pemba		Zanzibar	6	2019
Rural_PS_govt_kwale	Pemba		Zanzibar	7	2019
Rural_PS_govt_kwale	Pemba		Zanzibar	8	2019
Rural_PS_govt_kwale	Pemba		Zanzibar	9	2019
Rural_PS_govt_kwale	Pemba		Zanzibar	10	2019
Rural_PS_govt_kwale	Pemba		Zanzibar	11	2019
Rural_PS_govt_kwale	Pemba		Zanzibar	12	2019
Rural_PS_govt_kwale	Pemba		Zanzibar	1	2020
Rural_PS_govt_kwale	Pemba		Zanzibar	2	2020
Rural_PS_govt_kwale	Pemba		Zanzibar	3	2020
Rural_PS_govt_kwale	Pemba		Zanzibar	4	2020
Rural_PS_govt_kwale	Pemba		Zanzibar	5	2020
Rural_PS_govt_kwale	Pemba		Zanzibar	6	2020
Rural_PS_govt_kwale	Pemba		Zanzibar	7	2020
Rural_PS_govt_kwale	Pemba		Zanzibar	8	2020
Rural_PS_govt_kwale	Pemba		Zanzibar	9	2020
Rural_PS_govt_kwale	Pemba		Zanzibar	10	2020
Rural_PS_govt_kwale	Pemba		Zanzibar	11	2020
Rural_PS_govt_kwale	Pemba		Zanzibar	12	2020
Rural_PS_govt_kwale	Pemba		Zanzibar	1	2021
Rural_PS_govt_kwale	Pemba		Zanzibar	2	2021
Rural_PS_govt_kwale	Pemba		Zanzibar	3	2021
Uganda_National_all_other			Uganda	1	2019
Uganda_National_all_other			Uganda	2	2019
Uganda_National_all_other			Uganda	3	2019
Uganda_National_all_other			Uganda	4	2019
Uganda_National_all_other			Uganda	5	2019
Uganda_National_all_other			Uganda	6	2019
Uganda_National_all_other			Uganda	7	2019
Uganda_National_all_other			Uganda	8	2019
Uganda_National_all_other			Uganda	9	2019
Uganda_National_all_other			Uganda	10	2019
Uganda_National_all_other			Uganda	11	2019
Uganda_National_all_other			Uganda	12	2019
Uganda_National_all_other			Uganda	1	2020	233212		52713	3439			98115																		492468
Uganda_National_all_other			Uganda	2	2020	211983		44101	3226			93176																		406260
Uganda_National_all_other			Uganda	3	2020	212233		42529	3563			98201																		412280
Uganda_National_all_other			Uganda	4	2020	169907		27675	3284			90878																		407455
Uganda_National_all_other			Uganda	5	2020	204127		34122	3723			99402																		434769
Uganda_National_all_other			Uganda	6	2020	209103		37561	4151			98976																		473616
Uganda_National_all_other			Uganda	7	2020	214962		39907	4799			103008																		499610
Uganda_National_all_other			Uganda	8	2020	221408		39104	4178			107657																		518890
Uganda_National_all_other			Uganda	9	2020	225211		40708	3892			113607																		470307
Uganda_National_all_other			Uganda	10	2020	225556		41320	4601			111751																		465964
Uganda_National_all_other			Uganda	11	2020	230327		44988	5215			108838																		446154
Uganda_National_all_other			Uganda	12	2020	225355		45519	4552			106846																		418341
Uganda_National_all_other			Uganda	1	2021	217794		43349	3870			104182																		464548
Uganda_National_all_other			Uganda	2	2021	204896		39033	4392			101793																		475981
Uganda_National_all_other			Uganda	3	2021	212200		38938	3889			112255																		502504
Uganda Study Site 1 PHC			Uganda	1	2019							7241																		15393															25977
Uganda Study Site 1 PHC			Uganda	2	2019							6915																		13523															27091
Uganda Study Site 1 PHC			Uganda	3	2019							6897																		15614															33616
Uganda Study Site 1 PHC			Uganda	4	2019							7814																		13941															30024
Uganda Study Site 1 PHC			Uganda	5	2019							7926																		14805															47033
Uganda Study Site 1 PHC			Uganda	6	2019							7500																		13956															35055
Uganda Study Site 1 PHC			Uganda	7	2019							7436																		16697															27455
Uganda Study Site 1 PHC			Uganda	8	2019							7481																		14740															24439
Uganda Study Site 1 PHC			Uganda	9	2019							7797																		13531															27505
Uganda Study Site 1 PHC			Uganda	10	2019							7853																		14691															22897
Uganda Study Site 1 PHC			Uganda	11	2019							7072																		13163															22078
Uganda Study Site 1 PHC			Uganda	12	2019							7249																		13186															19831
Uganda Study Site 1 PHC			Uganda	1	2020	22019						6811	12	154																26583															18767
Uganda Study Site 1 PHC			Uganda	2	2020	19506						6597	18	177																24084															22956
Uganda Study Site 1 PHC			Uganda	3	2020	19598						7390	18	195																24496															19160
Uganda Study Site 1 PHC			Uganda	4	2020	15309						6621	21	173																14576															14868
Uganda Study Site 1 PHC			Uganda	5	2020	16929						7115	11	196																20474															54273
Uganda Study Site 1 PHC			Uganda	6	2020	16435						6834	23	197																26741															25102
Uganda Study Site 1 PHC			Uganda	7	2020	18793						6920	14	205																29128															22147
Uganda Study Site 1 PHC			Uganda	8	2020	16450						7434	13	180																28590															29803
Uganda Study Site 1 PHC			Uganda	9	2020	16794						7270	16	187																26144															22913
Uganda Study Site 1 PHC			Uganda	10	2020	17218						7549	13	151																28321															23393
Uganda Study Site 1 PHC			Uganda	11	2020	17225						7064	19	151																26904															23483
Uganda Study Site 1 PHC			Uganda	12	2020	13834						6512	7	177																23454															16229
Uganda Study Site 1 PHC			Uganda	1	2021	14912						5679	10	177																23452
Uganda Study Site 1 PHC			Uganda	2	2021	14920						5401	19	125																27133
Uganda Study Site 1 PHC			Uganda	3	2021	16965						5899	19	188																29055
Uganda Study Site 2 PHC			Uganda	1	2019							3428																		10739															13768
Uganda Study Site 2 PHC			Uganda	2	2019							3360																		9072															16910
Uganda Study Site 2 PHC			Uganda	3	2019							3863																		9181															17064
Uganda Study Site 2 PHC			Uganda	4	2019							3726																		9205															15514
Uganda Study Site 2 PHC			Uganda	5	2019							3733																		10107															19317
Uganda Study Site 2 PHC			Uganda	6	2019							3591																		9089															14440
Uganda Study Site 2 PHC			Uganda	7	2019							3664																		10574															13776
Uganda Study Site 2 PHC			Uganda	8	2019							3745																		9645															13857
Uganda Study Site 2 PHC			Uganda	9	2019							3870																		9182															15035
Uganda Study Site 2 PHC			Uganda	10	2019							3968																		9781															14165
Uganda Study Site 2 PHC			Uganda	11	2019							3790																		8809															13419
Uganda Study Site 2 PHC			Uganda	12	2019							3986																		7737															13587
Uganda Study Site 2 PHC			Uganda	1	2020	6803						3838	1	49																20793															16746
Uganda Study Site 2 PHC			Uganda	2	2020	5910						3663	0	29																17990															14310
Uganda Study Site 2 PHC			Uganda	3	2020	6039						3824	0	56																17563															15168
Uganda Study Site 2 PHC			Uganda	4	2020	4941						3527	0	61																14519															11879
Uganda Study Site 2 PHC			Uganda	5	2020	4538						3668	0	38																18227															15062
Uganda Study Site 2 PHC			Uganda	6	2020	4941						3757	0	47																20707															16591
Uganda Study Site 2 PHC			Uganda	7	2020	6011						3784	0	51																21263															17711
Uganda Study Site 2 PHC			Uganda	8	2020	6214						3906	0	42																21374															18975
Uganda Study Site 2 PHC			Uganda	9	2020	5548						3927	2	41																20947															35248
Uganda Study Site 2 PHC			Uganda	10	2020	5766						4015	0	37																20966															23346
Uganda Study Site 2 PHC			Uganda	11	2020	6461						4104	1	43																19606															18226
Uganda Study Site 2 PHC			Uganda	12	2020	6626						4140	1	55																20691															18226
Uganda Study Site 2 PHC			Uganda	1	2021	5147						3718	0	56																18935
Uganda Study Site 2 PHC			Uganda	2	2021	4791						3348	2	32																18771
Uganda Study Site 2 PHC			Uganda	3	2021	5812						4187	0	46																22246
Ghana Study Site 1 PHC			Ghana	1	2015																			20						221		76		2	8	20	20	26	76	32	9	101
Ghana Study Site 1 PHC			Ghana	2	2015																			23						182		43			2	15	15	11	43	6	7	23
Ghana Study Site 1 PHC			Ghana	3	2015																			25						211		56			6	16	18	16	56	10	7	56
Ghana Study Site 1 PHC			Ghana	4	2015																			21						223		60		1	4	26	21	8	60	18	11	29
Ghana Study Site 1 PHC			Ghana	5	2015																			21						206		30				14	11	5	30	11	3	198
Ghana Study Site 1 PHC			Ghana	6	2015																			20						179		64			2	26	25	11	64	25	13	68
Ghana Study Site 1 PHC			Ghana	7	2015																			25						222		34			2	14	12	6	34	12	4	48
Ghana Study Site 1 PHC			Ghana	8	2015																			16						131		44		1	5	15	15	8	44	15	2	28
Ghana Study Site 1 PHC			Ghana	9	2015																			19						130		43			2	23	11	7	43	22		33
Ghana Study Site 1 PHC			Ghana	10	2015																			26						159		58			4	22	25	7	58	26	5	61
Ghana Study Site 1 PHC			Ghana	11	2015																			29						176		56		1	3	19	22	11	56	30	3	68
Ghana Study Site 1 PHC			Ghana	12	2015																			13						174		43			5	9	22	7	43	15	1	93
Ghana Study Site 1 PHC			Ghana	1	2016																			16						167		57			8	16	21	12	57	19	4	42
Ghana Study Site 1 PHC			Ghana	2	2016																			29						163		53			5	13	24	11	53	23	2	88
Ghana Study Site 1 PHC			Ghana	3	2016																			55						268		41			3	12	16	10	41	16	2	38
Ghana Study Site 1 PHC			Ghana	4	2016																			54						192		47			5	11	18	13	47	16	1	42
Ghana Study Site 1 PHC			Ghana	5	2016																			52						194		22				7	12	3	22	8		43
Ghana Study Site 1 PHC			Ghana	6	2016																			57						239		33			2	9	18	4	33	9	1	36
Ghana Study Site 1 PHC			Ghana	7	2016																			30						160		25			1	6	13	5	25	10	1	54
Ghana Study Site 1 PHC			Ghana	8	2016																			32						171		51			6	23	13	9	51	23		70
Ghana Study Site 1 PHC			Ghana	9	2016																			37						214		40			2	12	16	10	40	18		41
Ghana Study Site 1 PHC			Ghana	10	2016																			27						168		41			5	7	18	11	41	17	3	21
Ghana Study Site 1 PHC			Ghana	11	2016																			16						195		61	1		9	22	18	11	60	16	1	75
Ghana Study Site 1 PHC			Ghana	12	2016																			55						192		39		1	7	10	11	10	39	8	1	46
Ghana Study Site 1 PHC			Ghana	1	2017																			67						239		84			6	18	39	21	84	15		65
Ghana Study Site 1 PHC			Ghana	2	2017																			73						253		48		1		22	16	9	48	11		72
Ghana Study Site 1 PHC			Ghana	3	2017																			55						287		40		1	2	11	19	7	40	6	1	43
Ghana Study Site 1 PHC			Ghana	4	2017																			98						260		44			2	15	17	10	44	13	3	70
Ghana Study Site 1 PHC			Ghana	5	2017																			105						249		49			4	15	19	11	49	3	1	68
Ghana Study Site 1 PHC			Ghana	6	2017																			73						260		48		1	1	16	21	9	48	4	2	26
Ghana Study Site 1 PHC			Ghana	7	2017																			37						194		43		1	2	15	15	10	43	10		70
Ghana Study Site 1 PHC			Ghana	8	2017																			16						161		50	1		2	15	20	12	49	6	2	50
Ghana Study Site 1 PHC			Ghana	9	2017																			27						224		35			2	12	14	7	35	12	8	77
Ghana Study Site 1 PHC			Ghana	10	2017																			52						204		54			3	20	20	11	54	7	4	53
Ghana Study Site 1 PHC			Ghana	11	2017																			46						289		67			3	16	29	19	67	14	16	48
Ghana Study Site 1 PHC			Ghana	12	2017																			52						256		43			11	8	16	8	43	17	4	55
Ghana Study Site 1 PHC			Ghana	1	2018																			58						261		68		1	5	17	28	17	68	34	9	87
Ghana Study Site 1 PHC			Ghana	2	2018																			49						211		45			5	18	15	7	45	28	5	83
Ghana Study Site 1 PHC			Ghana	3	2018																			71						339		59			4	20	22	13	59	15	11	92
Ghana Study Site 1 PHC			Ghana	4	2018																			30						208		66		1	5	15	29	16	66	12	10	196
Ghana Study Site 1 PHC			Ghana	5	2018																			27						339		52		2	3	17	19	11	52	3	4	98
Ghana Study Site 1 PHC			Ghana	6	2018																			46						239		50		1	4	15	16	14	50	5	9	16
Ghana Study Site 1 PHC			Ghana	7	2018																			40						231		49			2	16	22	9	49	4	5	59
Ghana Study Site 1 PHC			Ghana	8	2018																			154						360		37		1	5	11	14		31	1	8
Ghana Study Site 1 PHC			Ghana	9	2018																			24						301		64			6	19	24	15	64	6	9	38
Ghana Study Site 1 PHC			Ghana	10	2018																			46						330		58		1	8	11	23	15	58	6	12
Ghana Study Site 1 PHC			Ghana	11	2018																									263		61			5	21	20	15	61	11	17	66
Ghana Study Site 1 PHC			Ghana	12	2018																			35						234		42		1	2	10	14	15	42	10	5	93
Ghana Study Site 1 PHC			Ghana	1	2019																			33						323		44			2	11	17	14	44	4	4	76
Ghana Study Site 1 PHC			Ghana	2	2019																			28						309		43		1	12	11	10	9	43	4	5	61
Ghana Study Site 1 PHC			Ghana	3	2019																			13						232		58	1		1	16	24	16	57	33	1	102
Ghana Study Site 1 PHC			Ghana	4	2019																			90						234		59			4	21	25	9	59	6	7
Ghana Study Site 1 PHC			Ghana	5	2019																			35						292		38			2	12	16	8	38	2	7	120
Ghana Study Site 1 PHC			Ghana	6	2019																			45						307		31			2	11	10	8	31	2	4	256
Ghana Study Site 1 PHC			Ghana	7	2019																			40						236		60		1		16	24	19	60	6	9	198
Ghana Study Site 1 PHC			Ghana	8	2019																			19						333		49			3	13	25	8	49	9	10
Ghana Study Site 1 PHC			Ghana	9	2019																			22						215		43			4	9	24	6	43	5	6	78
Ghana Study Site 1 PHC			Ghana	10	2019																			45						391		62			1	17	29	15	62	5	3	54
Ghana Study Site 1 PHC			Ghana	11	2019																			53						301		46			6	10	18	12	46	3	7
Ghana Study Site 1 PHC			Ghana	12	2019																			20						268		55			4	11	20	20	55	7	7
Ghana Study Site 1 PHC			Ghana	1	2020																			40						147		54		6	3	14	17	14	54	12	4
Ghana Study Site 1 PHC			Ghana	2	2020																			40						149		54		6	3	14	17	14	54	12	4
Ghana Study Site 1 PHC			Ghana	3	2020																			55						326		53			3	18	23	9	53	3	1	60
Ghana Study Site 1 PHC			Ghana	4	2020																			126						275		45			3	14	18	10	45	6	6
Ghana Study Site 1 PHC			Ghana	5	2020																			118						286		41			1	11	16	13	41	5	6
Ghana Study Site 1 PHC			Ghana	6	2020																			28						268		44			2	8	14	20	44	8	6	50
Ghana Study Site 1 PHC			Ghana	7	2020																			52						258		22		1	1	5	9	6	22	2	2	28
Ghana Study Site 1 PHC			Ghana	8	2020																			103						267		37	1		1	9	13	13	36	17	2
Ghana Study Site 1 PHC			Ghana	9	2020																			97						309		56		1	6	15	17	17	56	17	6	50
Ghana Study Site 1 PHC			Ghana	10	2020																			115						322		47			1	10	20	16	47	10	2	19
Ghana Study Site 1 PHC			Ghana	11	2020																			62						268		53			5	11	22	15	53	6	8	135
Ghana Study Site 1 PHC			Ghana	12	2020																			116						307		35			1	10	14	10	35	1	5	90
Ghana Study Site 1 PHC			Ghana	1	2021																			44						256		58			5	25	16	12	58	11	3	62
Ghana Study Site 1 PHC			Ghana	2	2021																			46						358		41			5	16	10	10	41	11	4	61
Ghana Study Site 1 PHC			Ghana	3	2021																			58						438		55			7	17	25	28	77	6	1	63
bu Blesssed Heart	Bulawayo	Zimbabwe	Zimbabwe	1	2019
bu Bulawayo Family Health Clinic	Bulawayo	primary	Zimbabwe	1	2019
bu Bulawayo Maternal Health Clinic	Bulawayo	primary	Zimbabwe	1	2019
bu Cowdray Park Clinic	Bulawayo	primary	Zimbabwe	1	2019																			53	54
bu Dr Shennan Clinic	Bulawayo	primary	Zimbabwe	1	2019																			15	10.5
bu EF Watson Clinic	Bulawayo	primary	Zimbabwe	1	2019																			6	8
bu Emakhandeni Clinic	Bulawayo	primary	Zimbabwe	1	2019																			35	42.5
bu Entumbane Clinic	Bulawayo	primary	Zimbabwe	1	2019																			48	56.5
bu Ingutsheni Central Hospital	Bulawayo	secondary	Zimbabwe	1	2019
bu Jubilee Clinic	Bulawayo	primary	Zimbabwe	1	2019
bu Khami Road Clinic	Bulawayo	primary	Zimbabwe	1	2019																			0	0
bu Luveve Clinic	Bulawayo	primary	Zimbabwe	1	2019																			39	39
bu Magwegwe Clinic	Bulawayo	primary	Zimbabwe	1	2019																			42	33					0	0
bu Maqhawe Clinic	Bulawayo	primary	Zimbabwe	1	2019																			38	25.5
bu Marondera Poly Clinic	Bulawayo	primary	Zimbabwe	1	2019																			14	10
bu Mater Dei Hospital	Bulawayo	secondary	Zimbabwe	1	2019
bu Maternal and Child Health Centre	Bulawayo	primary	Zimbabwe	1	2019																			95	89
bu Mpilo Central Hospital	Bulawayo	quartenary	Zimbabwe	1	2019																			443	443					0	0
bu Mzilikazi Clinic	Bulawayo	primary	Zimbabwe	1	2019																			21	29.5
bu National University of Science and Technology	Bulawayo	primary	Zimbabwe	1	2019
bu Njube Clinic	Bulawayo	primary	Zimbabwe	1	2019																			6	5
bu Nketa Clinic	Bulawayo	primary	Zimbabwe	1	2019																			75	69
bu Nkulumane Clinic	Bulawayo	primary	Zimbabwe	1	2019																			76	75.5
bu Northern Suburbs Clinic	Bulawayo	primary	Zimbabwe	1	2019																			42	42
bu Pelandaba Clinic	Bulawayo	primary	Zimbabwe	1	2019																			52	66.5
bu Princess Margaret Clinic	Bulawayo	primary	Zimbabwe	1	2019																			109	101
bu PSI New Start Clinic	Bulawayo	primary	Zimbabwe	1	2019
bu Pumula Clinic	Bulawayo	primary	Zimbabwe	1	2019																			36	40.5
bu Pumula South Clinic	Bulawayo	primary	Zimbabwe	1	2019																			129	118.5
bu Pumula South Private Maternity Clinic	Bulawayo	primary	Zimbabwe	1	2019																			1	1
bu Royal Women's Clinic	Bulawayo	primary	Zimbabwe	1	2019																			0	0
bu Tshabalala Clinic	Bulawayo	primary	Zimbabwe	1	2019																			30	35
bu Tshabalala Pvt Maternity Clinic	Bulawayo	primary	Zimbabwe	1	2019																			6	6
bu United Bulawayo Hospital	Bulawayo	quartenary	Zimbabwe	1	2019																			69	58.5
ha Arcadia Clinic	Harare	primary	Zimbabwe	1	2019
ha Avondale Clinic	Harare	primary	Zimbabwe	1	2019																			24	30.5					34	45
ha Baines Avenue Clinic	Harare	secondary	Zimbabwe	1	2019
ha Beatrice Road Hospital	Harare	secondary	Zimbabwe	1	2019
ha Belvedere Satellite Clinic	Harare	primary	Zimbabwe	1	2019																			21	23.5					33	33
ha Borrowdale Clinic	Harare	primary	Zimbabwe	1	2019																			27	21					22	22
ha Braeside FHS Clinic	Harare	primary	Zimbabwe	1	2019																			104	114					122	122
ha Budiriro PolyClinic	Harare	primary	Zimbabwe	1	2019																			158	183					260	260
ha Budiriro Satellite Clinic	Harare	primary	Zimbabwe	1	2019																			41	49					92	92
ha Chitungwiza Maternity Services	Harare	tertiary	Zimbabwe	1	2019																			350	270.5
ha Chitungwiza OPD	Harare	secondary	Zimbabwe	1	2019
ha Delta Graniteside Clinic	Harare	primary	Zimbabwe	1	2019
ha Dunameon	Harare	primary	Zimbabwe	1	2019																			23	14					16	16
ha Eastley FHS Clinic	Harare	primary	Zimbabwe	1	2019																			23	74.5					47	47
ha Glen Norah Medical Centre	Harare	primary	Zimbabwe	1	2019																									5	5
ha Glen Norah Satellite Clinic	Harare	primary	Zimbabwe	1	2019																			0	0
ha Glen View Maternity Home	Harare	secondary	Zimbabwe	1	2019																									44	44
ha Glen View PolyClinic	Harare	primary	Zimbabwe	1	2019																			428	419					274	274
ha Glen View Satellite Clinic	Harare	primary	Zimbabwe	1	2019																			0	0
ha Greendale FHS Clinic	Harare	secondary	Zimbabwe	1	2019																			9	8					21	21
ha Harare city centre VMMC clinic	Harare	primary	Zimbabwe	1	2019
ha Harare Maternity	Harare	secondary	Zimbabwe	1	2019																			192	326					28	51
ha Harare OPD	Harare	secondary	Zimbabwe	1	2019
ha Harare Paediatric	Harare	secondary	Zimbabwe	1	2019
ha Hatcliffe PolyClinic	Harare	primary	Zimbabwe	1	2019																			90	102					173	173
ha Hatfield Clinic	Harare	primary	Zimbabwe	1	2019																			129	150					114	114
ha Highfield PolyClinic	Harare	primary	Zimbabwe	1	2019																				350					235	235
ha Highlands FHS Clinic	Harare	primary	Zimbabwe	1	2019																			20	22					11	11
ha Highlands Primary Care Clinic	Harare	primary	Zimbabwe	1	2019																			0	0
ha Hopley Clinic	Harare	primary	Zimbabwe	1	2019																			122	125.5					190	190
ha Insco Wellness Clinic	Harare	primary	Zimbabwe	1	2019
ha Kambuzuma PolyClinic	Harare	secondary	Zimbabwe	1	2019																			38	53					80	92
ha Kuwadzana Phase 4	Harare	primary	Zimbabwe	1	2019																			57	87.5					63	63
ha Kuwadzana PolyClinic	Harare	secondary	Zimbabwe	1	2019																			185	243					225	225
ha Mabelreign Satellite Clinic	Harare	primary	Zimbabwe	1	2019																			40	50					59	59
ha Mabvuku PolyClinic	Harare	secondary	Zimbabwe	1	2019																			348	509.5					305	305
ha Mabvuku Satellite	Harare	primary	Zimbabwe	1	2019																			0	0
ha Marlborough Satellite Clinic	Harare	primary	Zimbabwe	1	2019																			32	24					37	37
ha Matapi Clinic	Harare	primary	Zimbabwe	1	2019																			0	0
ha Mbare Hostels Clinic	Harare	primary	Zimbabwe	1	2019																				0
ha Mbare PolyClinic	Harare	secondary	Zimbabwe	1	2019																			153	149.5					360	360
ha Mbuya Dorcas Hospital	Harare	primary	Zimbabwe	1	2019
ha Mount Pleasant Clinic	Harare	primary	Zimbabwe	1	2019																			3	3					16	16
ha Mufakose PolyClinic	Harare	secondary	Zimbabwe	1	2019																			84	72.5					122	122
ha New Cranborne	Harare	primary	Zimbabwe	1	2019																									19	18.5
ha Parirenyatwa Clinic	Harare	quartenary	Zimbabwe	1	2019																			43	51					70	70
ha Parirenyatwa Mbuya Nehanda Maternity Hospital	Harare	quartenary	Zimbabwe	1	2019																			317	281					31	33
ha Parirenyatwa OPD	Harare	quartenary	Zimbabwe	1	2019																				245
ha Parktown Hospital	Harare	secondary	Zimbabwe	1	2019
ha Prospect Palms	Harare	primary	Zimbabwe	1	2019																									17	17
ha Queen of Peace	Harare	primary	Zimbabwe	1	2019																									29	29
ha Red Crescent Society	Harare	primary	Zimbabwe	1	2019
ha Rujeko PolyClinic	Harare	secondary	Zimbabwe	1	2019																			100	105					167	167
ha Rutsanana PolyClinic	Harare	secondary	Zimbabwe	1	2019																			96	85					238	238
ha Southerton Clinic	Harare	primary	Zimbabwe	1	2019																			0	0
ha Starlight	Harare	primary	Zimbabwe	1	2019																									8	8
ha Sunningdale Clinic	Harare	primary	Zimbabwe	1	2019																			37	36					37	37
ha Tafara FHS Clinic	Harare	primary	Zimbabwe	1	2019																			38	71.5					99	99
ha Warren Park PolyClinic	Harare	secondary	Zimbabwe	1	2019																			79	80					192	192
ha Waterfalls Clinic	Harare	primary	Zimbabwe	1	2019																			74	73.5					128	128
ha West End Hospital	Harare	secondary	Zimbabwe	1	2019
ha Western Triangle Clinic	Harare	primary	Zimbabwe	1	2019																			0	0
ha Wilkins Infectious Diseases Hospital	Harare	secondary	Zimbabwe	1	2019																			0	0
ha ZAPSO	Harare	primary	Zimbabwe	1	2019
ha ZPS Chikurubi Farm Prison	Harare	primary	Zimbabwe	1	2019
ha ZPS Chikurubi Female Prison Clinic	Harare	primary	Zimbabwe	1	2019
ha ZPS Chikurubi Maximum Prison Hospital	Harare	primary	Zimbabwe	1	2019
ha ZPS Chikurubi Maximum Prison Psychiatric	Harare	primary	Zimbabwe	1	2019
ha ZPS Chikurubi Prison Dependants Clinic	Harare	primary	Zimbabwe	1	2019
ha ZPS Chikurubi Prison Staff Hospital	Harare	primary	Zimbabwe	1	2019																			0	0
ms Blanket Clinic	Mat South	primary	Zimbabwe	1	2019																			0	0
ms Buvuma Clinic	Mat South	primary	Zimbabwe	1	2019																			11	8					23	23
ms Colleen-bawn Clinic	Mat South	primary	Zimbabwe	1	2019																			0	0.5					0	0
ms Garanyemba Clinic	Mat South	primary	Zimbabwe	1	2019																			8	11					19	19
ms Gungwe RHC	Mat South	primary	Zimbabwe	1	2019																			13	16					11	11
ms Gwanda Provincial Hospital	Mat South	tertiary	Zimbabwe	1	2019																			130	117					65	33
ms Gwanda ZNFPC Clinic	Mat South	primary	Zimbabwe	1	2019
ms Jessie Clinic	Mat South	primary	Zimbabwe	1	2019																			0	0
ms JM Polytech Clinic	Mat South	primary	Zimbabwe	1	2019																									0	0
ms Kafusi Clinic	Mat South	primary	Zimbabwe	1	2019																			3	2					16	16
ms Lushongwe Clinic	Mat South	primary	Zimbabwe	1	2019																			19	17					14	14
ms Makwe RHC	Mat South	primary	Zimbabwe	1	2019																			8	7.5					19	19
ms Manama Mission Hospital	Mat South	secondary	Zimbabwe	1	2019																			2	4					22	15
ms Mapate Clinic	Mat South	primary	Zimbabwe	1	2019																			2	2.5					6	6
ms Mashaba Clinic	Mat South	primary	Zimbabwe	1	2019																			10	10.5					16	16
ms Mtshabezi Mission Hospital	Mat South	secondary	Zimbabwe	1	2019																			59	50					15	13
ms Mzimuni Clinic	Mat South	primary	Zimbabwe	1	2019																			1	3					10	10
ms Nhwali RHC	Mat South	primary	Zimbabwe	1	2019																			4	5.5					36	36
ms Ntalale Clinic	Mat South	primary	Zimbabwe	1	2019																			11	10.5					15	15
ms Phakama Clinic	Mat South	primary	Zimbabwe	1	2019																			38	32.5					71	71
ms Selonga Clinic	Mat South	primary	Zimbabwe	1	2019																			9	8					15	15
ms Sengezane Clinic	Mat South	primary	Zimbabwe	1	2019																			7	18					14	14
ms Silikwe Clinic	Mat South	primary	Zimbabwe	1	2019																			5	2.5					13	13
ms Simbumbumbu RHC	Mat South	primary	Zimbabwe	1	2019																			7	3.5					11	11
ms Sitezi Clinic	Mat South	primary	Zimbabwe	1	2019																			3	2					3	3
ms Stanmore RHC	Mat South	primary	Zimbabwe	1	2019																			5	6					12	12
ms Vumbachikwe Clinic	Mat South	primary	Zimbabwe	1	2019																			0	0
ms West Nicholson Clinic	Mat South	primary	Zimbabwe	1	2019																			15	10					17	17
ms ZPS Gwanda Prison Clinic	Mat South	primary	Zimbabwe	1	2019																			0	0
bu Blesssed Heart	Bulawayo		Zimbabwe	2	2019
bu Bulawayo Family Health Clinic	Bulawayo		Zimbabwe	2	2019
bu Bulawayo Maternal Health Clinic	Bulawayo		Zimbabwe	2	2019
bu Cowdray Park Clinic	Bulawayo		Zimbabwe	2	2019																			55	52
bu Dr Shennan Clinic	Bulawayo		Zimbabwe	2	2019																			6	8
bu EF Watson Clinic	Bulawayo		Zimbabwe	2	2019																			10	24.3333
bu Emakhandeni Clinic	Bulawayo		Zimbabwe	2	2019																			50	40
bu Entumbane Clinic	Bulawayo		Zimbabwe	2	2019																			65	54.6667
bu Ingutsheni Central Hospital	Bulawayo		Zimbabwe	2	2019
bu Jubilee Clinic	Bulawayo		Zimbabwe	2	2019																				0
bu Khami Road Clinic	Bulawayo		Zimbabwe	2	2019																				0
bu Luveve Clinic	Bulawayo		Zimbabwe	2	2019																			39	65.6667
bu Magwegwe Clinic	Bulawayo		Zimbabwe	2	2019																			24	40.3333						0
bu Maqhawe Clinic	Bulawayo		Zimbabwe	2	2019																			13	24
bu Marondera Poly Clinic	Bulawayo		Zimbabwe	2	2019																			6	11
bu Mater Dei Hospital	Bulawayo		Zimbabwe	2	2019
bu Maternal and Child Health Centre	Bulawayo		Zimbabwe	2	2019																			83	89.6667
bu Mpilo Central Hospital	Bulawayo		Zimbabwe	2	2019																				568						0
bu Mzilikazi Clinic	Bulawayo		Zimbabwe	2	2019																			38	41
bu National University of Science and Technology	Bulawayo		Zimbabwe	2	2019
bu Njube Clinic	Bulawayo		Zimbabwe	2	2019																			4	5.66667
bu Nketa Clinic	Bulawayo		Zimbabwe	2	2019																			63	73.6667
bu Nkulumane Clinic	Bulawayo		Zimbabwe	2	2019																			75	71
bu Northern Suburbs Clinic	Bulawayo		Zimbabwe	2	2019																			42	38.3333
bu Pelandaba Clinic	Bulawayo		Zimbabwe	2	2019																			81	58.3333
bu Princess Margaret Clinic	Bulawayo		Zimbabwe	2	2019																			93	140.333
bu PSI New Start Clinic	Bulawayo		Zimbabwe	2	2019
bu Pumula Clinic	Bulawayo		Zimbabwe	2	2019																			45	42
bu Pumula South Clinic	Bulawayo		Zimbabwe	2	2019																			108	93.3333
bu Pumula South Private Maternity Clinic	Bulawayo		Zimbabwe	2	2019																			1	1
bu Royal Women's Clinic	Bulawayo		Zimbabwe	2	2019																				0
bu Tshabalala Clinic	Bulawayo		Zimbabwe	2	2019																			40	38
bu Tshabalala Pvt Maternity Clinic	Bulawayo		Zimbabwe	2	2019																			6	7
bu United Bulawayo Hospital	Bulawayo		Zimbabwe	2	2019																			48	63
ha Arcadia Clinic	Harare		Zimbabwe	2	2019
ha Avondale Clinic	Harare		Zimbabwe	2	2019																			37	34.6667					56	45
ha Baines Avenue Clinic	Harare		Zimbabwe	2	2019
ha Beatrice Road Hospital	Harare		Zimbabwe	2	2019
ha Belvedere Satellite Clinic	Harare		Zimbabwe	2	2019																			26	43.3333						33
ha Borrowdale Clinic	Harare		Zimbabwe	2	2019																			15	22.3333						22
ha Braeside FHS Clinic	Harare		Zimbabwe	2	2019																			124	111.333						122
ha Budiriro PolyClinic	Harare		Zimbabwe	2	2019																			208	237						260
ha Budiriro Satellite Clinic	Harare		Zimbabwe	2	2019																			57	109.667						92
ha Chitungwiza Maternity Services	Harare		Zimbabwe	2	2019																			191	275.667
ha Chitungwiza OPD	Harare		Zimbabwe	2	2019
ha Delta Graniteside Clinic	Harare		Zimbabwe	2	2019
ha Dunameon	Harare		Zimbabwe	2	2019																			5	10.3333						16
ha Eastley FHS Clinic	Harare		Zimbabwe	2	2019																			126	55						47
ha Glen Norah Medical Centre	Harare		Zimbabwe	2	2019																										5
ha Glen Norah Satellite Clinic	Harare		Zimbabwe	2	2019																			0	0
ha Glen View Maternity Home	Harare		Zimbabwe	2	2019																										44
ha Glen View PolyClinic	Harare		Zimbabwe	2	2019																			410	391.667						274
ha Glen View Satellite Clinic	Harare		Zimbabwe	2	2019																			0	0
ha Greendale FHS Clinic	Harare		Zimbabwe	2	2019																			7	7.33333						21
ha Harare city centre VMMC clinic	Harare		Zimbabwe	2	2019
ha Harare Maternity	Harare		Zimbabwe	2	2019																			460	403.333					74	51
ha Harare OPD	Harare		Zimbabwe	2	2019
ha Harare Paediatric	Harare		Zimbabwe	2	2019
ha Hatcliffe PolyClinic	Harare		Zimbabwe	2	2019																			114	108.667						173
ha Hatfield Clinic	Harare		Zimbabwe	2	2019																			171	171						114
ha Highfield PolyClinic	Harare		Zimbabwe	2	2019																			350	408.5						235
ha Highlands FHS Clinic	Harare		Zimbabwe	2	2019																			24	31.6667						11
ha Highlands Primary Care Clinic	Harare		Zimbabwe	2	2019																			0	0
ha Hopley Clinic	Harare		Zimbabwe	2	2019																			129	132.333						190
ha Insco Wellness Clinic	Harare		Zimbabwe	2	2019
ha Kambuzuma PolyClinic	Harare		Zimbabwe	2	2019																			68	72					104	92
ha Kuwadzana Phase 4	Harare		Zimbabwe	2	2019																			118	108.333						63
ha Kuwadzana PolyClinic	Harare		Zimbabwe	2	2019																			301	288						225
ha Mabelreign Satellite Clinic	Harare		Zimbabwe	2	2019																			60	42						59
ha Mabvuku PolyClinic	Harare		Zimbabwe	2	2019																			671	574						305
ha Mabvuku Satellite	Harare		Zimbabwe	2	2019																			0	0
ha Marlborough Satellite Clinic	Harare		Zimbabwe	2	2019																			16	68.6667						37
ha Matapi Clinic	Harare		Zimbabwe	2	2019																			0	0
ha Mbare Hostels Clinic	Harare		Zimbabwe	2	2019																			0	0
ha Mbare PolyClinic	Harare		Zimbabwe	2	2019																			146	315.667						360
ha Mbuya Dorcas Hospital	Harare		Zimbabwe	2	2019
ha Mount Pleasant Clinic	Harare		Zimbabwe	2	2019																			3	7						16
ha Mufakose PolyClinic	Harare		Zimbabwe	2	2019																			61	102.667						122
ha New Cranborne	Harare		Zimbabwe	2	2019																									18	18.5
ha Parirenyatwa Clinic	Harare		Zimbabwe	2	2019																			59	46.3333						70
ha Parirenyatwa Mbuya Nehanda Maternity Hospital	Harare		Zimbabwe	2	2019																			245	291					35	34.3333
ha Parirenyatwa OPD	Harare		Zimbabwe	2	2019																			245	245
ha Parktown Hospital	Harare		Zimbabwe	2	2019
ha Prospect Palms	Harare		Zimbabwe	2	2019																										17
ha Queen of Peace	Harare		Zimbabwe	2	2019																										29
ha Red Crescent Society	Harare		Zimbabwe	2	2019
ha Rujeko PolyClinic	Harare		Zimbabwe	2	2019																			110	99						167
ha Rutsanana PolyClinic	Harare		Zimbabwe	2	2019																			74	85						238
ha Southerton Clinic	Harare		Zimbabwe	2	2019																			0	0
ha Starlight	Harare		Zimbabwe	2	2019																										8
ha Sunningdale Clinic	Harare		Zimbabwe	2	2019																			35	30.3333						37
ha Tafara FHS Clinic	Harare		Zimbabwe	2	2019																			105	59.3333						99
ha Warren Park PolyClinic	Harare		Zimbabwe	2	2019																			81	83						192
ha Waterfalls Clinic	Harare		Zimbabwe	2	2019																			73	76.6667						128
ha West End Hospital	Harare		Zimbabwe	2	2019
ha Western Triangle Clinic	Harare		Zimbabwe	2	2019																			0	0
ha Wilkins Infectious Diseases Hospital	Harare		Zimbabwe	2	2019																				0
ha ZAPSO	Harare		Zimbabwe	2	2019
ha ZPS Chikurubi Farm Prison	Harare		Zimbabwe	2	2019
ha ZPS Chikurubi Female Prison Clinic	Harare		Zimbabwe	2	2019
ha ZPS Chikurubi Maximum Prison Hospital	Harare		Zimbabwe	2	2019
ha ZPS Chikurubi Maximum Prison Psychiatric	Harare		Zimbabwe	2	2019
ha ZPS Chikurubi Prison Dependants Clinic	Harare		Zimbabwe	2	2019
ha ZPS Chikurubi Prison Staff Hospital	Harare		Zimbabwe	2	2019																			0	0
ms Blanket Clinic	Mat South		Zimbabwe	2	2019																			0	0
ms Buvuma Clinic	Mat South		Zimbabwe	2	2019																			5	6.33333						23
ms Colleen-bawn Clinic	Mat South		Zimbabwe	2	2019																			1	0.333333						0
ms Garanyemba Clinic	Mat South		Zimbabwe	2	2019																			14	11.6667						19
ms Gungwe RHC	Mat South		Zimbabwe	2	2019																			19	16						11
ms Gwanda Provincial Hospital	Mat South		Zimbabwe	2	2019																			104	118.333					1	33
ms Gwanda ZNFPC Clinic	Mat South		Zimbabwe	2	2019
ms Jessie Clinic	Mat South		Zimbabwe	2	2019																			0	0
ms JM Polytech Clinic	Mat South		Zimbabwe	2	2019																										0
ms Kafusi Clinic	Mat South		Zimbabwe	2	2019																			1	2.33333						16
ms Lushongwe Clinic	Mat South		Zimbabwe	2	2019																			15	17						14
ms Makwe RHC	Mat South		Zimbabwe	2	2019																			7	6						19
ms Manama Mission Hospital	Mat South		Zimbabwe	2	2019																			6	4.66667					8	15
ms Mapate Clinic	Mat South		Zimbabwe	2	2019																			3	2.66667						6
ms Mashaba Clinic	Mat South		Zimbabwe	2	2019																			11	11						16
ms Mtshabezi Mission Hospital	Mat South		Zimbabwe	2	2019																			41	49.3333					11	13
ms Mzimuni Clinic	Mat South		Zimbabwe	2	2019																			5	2.66667						10
ms Nhwali RHC	Mat South		Zimbabwe	2	2019																			7	4.33333						36
ms Ntalale Clinic	Mat South		Zimbabwe	2	2019																			10	9.66667						15
ms Phakama Clinic	Mat South		Zimbabwe	2	2019																			27	35						71
ms Selonga Clinic	Mat South		Zimbabwe	2	2019																			7	8.33333						15
ms Sengezane Clinic	Mat South		Zimbabwe	2	2019																			29	16						14
ms Silikwe Clinic	Mat South		Zimbabwe	2	2019																			0	2						13
ms Simbumbumbu RHC	Mat South		Zimbabwe	2	2019																			0	3						11
ms Sitezi Clinic	Mat South		Zimbabwe	2	2019																			1	2						3
ms Stanmore RHC	Mat South		Zimbabwe	2	2019																			7	7						12
ms Vumbachikwe Clinic	Mat South		Zimbabwe	2	2019																			0	0
ms West Nicholson Clinic	Mat South		Zimbabwe	2	2019																			5	8						17
ms ZPS Gwanda Prison Clinic	Mat South		Zimbabwe	2	2019																			0	0
bu Blesssed Heart	Bulawayo		Zimbabwe	3	2019
bu Bulawayo Family Health Clinic	Bulawayo		Zimbabwe	3	2019
bu Bulawayo Maternal Health Clinic	Bulawayo		Zimbabwe	3	2019
bu Cowdray Park Clinic	Bulawayo		Zimbabwe	3	2019																			48	53.6667
bu Dr Shennan Clinic	Bulawayo		Zimbabwe	3	2019																			3	4.66667
bu EF Watson Clinic	Bulawayo		Zimbabwe	3	2019																			57	30.6667
bu Emakhandeni Clinic	Bulawayo		Zimbabwe	3	2019																			35	44
bu Entumbane Clinic	Bulawayo		Zimbabwe	3	2019																			51	56.3333
bu Ingutsheni Central Hospital	Bulawayo		Zimbabwe	3	2019
bu Jubilee Clinic	Bulawayo		Zimbabwe	3	2019																			0	0
bu Khami Road Clinic	Bulawayo		Zimbabwe	3	2019																				0
bu Luveve Clinic	Bulawayo		Zimbabwe	3	2019																			119	63.3333
bu Magwegwe Clinic	Bulawayo		Zimbabwe	3	2019																			55	63.6667
bu Maqhawe Clinic	Bulawayo		Zimbabwe	3	2019																			21	14.3333
bu Marondera Poly Clinic	Bulawayo		Zimbabwe	3	2019																			13	10
bu Mater Dei Hospital	Bulawayo		Zimbabwe	3	2019
bu Maternal and Child Health Centre	Bulawayo		Zimbabwe	3	2019																			91	90.6667
bu Mpilo Central Hospital	Bulawayo		Zimbabwe	3	2019																			693	727.5
bu Mzilikazi Clinic	Bulawayo		Zimbabwe	3	2019																			64	53.6667
bu National University of Science and Technology	Bulawayo		Zimbabwe	3	2019
bu Njube Clinic	Bulawayo		Zimbabwe	3	2019																			7	10
bu Nketa Clinic	Bulawayo		Zimbabwe	3	2019																			83	67.6667
bu Nkulumane Clinic	Bulawayo		Zimbabwe	3	2019																			62	65
bu Northern Suburbs Clinic	Bulawayo		Zimbabwe	3	2019																			31	46
bu Pelandaba Clinic	Bulawayo		Zimbabwe	3	2019																			42	56.3333
bu Princess Margaret Clinic	Bulawayo		Zimbabwe	3	2019																			219	124.667
bu PSI New Start Clinic	Bulawayo		Zimbabwe	3	2019
bu Pumula Clinic	Bulawayo		Zimbabwe	3	2019																			45	52
bu Pumula South Clinic	Bulawayo		Zimbabwe	3	2019																			43	63.6667
bu Pumula South Private Maternity Clinic	Bulawayo		Zimbabwe	3	2019																				2.5
bu Royal Women's Clinic	Bulawayo		Zimbabwe	3	2019
bu Tshabalala Clinic	Bulawayo		Zimbabwe	3	2019																			44	44.3333
bu Tshabalala Pvt Maternity Clinic	Bulawayo		Zimbabwe	3	2019																			9	6
bu United Bulawayo Hospital	Bulawayo		Zimbabwe	3	2019																			72	80.3333
ha Arcadia Clinic	Harare		Zimbabwe	3	2019
ha Avondale Clinic	Harare		Zimbabwe	3	2019																			43	39.6667						56
ha Baines Avenue Clinic	Harare		Zimbabwe	3	2019
ha Beatrice Road Hospital	Harare		Zimbabwe	3	2019
ha Belvedere Satellite Clinic	Harare		Zimbabwe	3	2019																			83	43.6667
ha Borrowdale Clinic	Harare		Zimbabwe	3	2019																			25	20.6667
ha Braeside FHS Clinic	Harare		Zimbabwe	3	2019																			106	133
ha Budiriro PolyClinic	Harare		Zimbabwe	3	2019																			345	215
ha Budiriro Satellite Clinic	Harare		Zimbabwe	3	2019																			231	112.333
ha Chitungwiza Maternity Services	Harare		Zimbabwe	3	2019																			286	220
ha Chitungwiza OPD	Harare		Zimbabwe	3	2019
ha Delta Graniteside Clinic	Harare		Zimbabwe	3	2019
ha Dunameon	Harare		Zimbabwe	3	2019																			3	5
ha Eastley FHS Clinic	Harare		Zimbabwe	3	2019																			16	68.3333
ha Glen Norah Medical Centre	Harare		Zimbabwe	3	2019
ha Glen Norah Satellite Clinic	Harare		Zimbabwe	3	2019																			0	0
ha Glen View Maternity Home	Harare		Zimbabwe	3	2019
ha Glen View PolyClinic	Harare		Zimbabwe	3	2019																			337	328
ha Glen View Satellite Clinic	Harare		Zimbabwe	3	2019																			0	0
ha Greendale FHS Clinic	Harare		Zimbabwe	3	2019																			6	7.66667
ha Harare city centre VMMC clinic	Harare		Zimbabwe	3	2019
ha Harare Maternity	Harare		Zimbabwe	3	2019																			558	510.667						74
ha Harare OPD	Harare		Zimbabwe	3	2019
ha Harare Paediatric	Harare		Zimbabwe	3	2019
ha Hatcliffe PolyClinic	Harare		Zimbabwe	3	2019																			122	129.333
ha Hatfield Clinic	Harare		Zimbabwe	3	2019																			213	167.333
ha Highfield PolyClinic	Harare		Zimbabwe	3	2019																			467	421
ha Highlands FHS Clinic	Harare		Zimbabwe	3	2019																			51	55.3333
ha Highlands Primary Care Clinic	Harare		Zimbabwe	3	2019																			0	0
ha Hopley Clinic	Harare		Zimbabwe	3	2019																			146	140.333
ha Insco Wellness Clinic	Harare		Zimbabwe	3	2019
ha Kambuzuma PolyClinic	Harare		Zimbabwe	3	2019																			110	101						104
ha Kuwadzana Phase 4	Harare		Zimbabwe	3	2019																			150	172
ha Kuwadzana PolyClinic	Harare		Zimbabwe	3	2019																			378	294.333
ha Mabelreign Satellite Clinic	Harare		Zimbabwe	3	2019																			26	37
ha Mabvuku PolyClinic	Harare		Zimbabwe	3	2019																			703	684.667
ha Mabvuku Satellite	Harare		Zimbabwe	3	2019																			0	0
ha Marlborough Satellite Clinic	Harare		Zimbabwe	3	2019																			158	72
ha Matapi Clinic	Harare		Zimbabwe	3	2019																			0	0
ha Mbare Hostels Clinic	Harare		Zimbabwe	3	2019																			0	0
ha Mbare PolyClinic	Harare		Zimbabwe	3	2019																			648	340
ha Mbuya Dorcas Hospital	Harare		Zimbabwe	3	2019
ha Mount Pleasant Clinic	Harare		Zimbabwe	3	2019																			15	9.33333
ha Mufakose PolyClinic	Harare		Zimbabwe	3	2019																			163	126.667
ha New Cranborne	Harare		Zimbabwe	3	2019																										18
ha Parirenyatwa Clinic	Harare		Zimbabwe	3	2019																			37	50.3333
ha Parirenyatwa Mbuya Nehanda Maternity Hospital	Harare		Zimbabwe	3	2019																			311	355					37	39
ha Parirenyatwa OPD	Harare		Zimbabwe	3	2019																				245
ha Parktown Hospital	Harare		Zimbabwe	3	2019
ha Prospect Palms	Harare		Zimbabwe	3	2019
ha Queen of Peace	Harare		Zimbabwe	3	2019
ha Red Crescent Society	Harare		Zimbabwe	3	2019
ha Rujeko PolyClinic	Harare		Zimbabwe	3	2019																			87	99
ha Rutsanana PolyClinic	Harare		Zimbabwe	3	2019																				138.5
ha Southerton Clinic	Harare		Zimbabwe	3	2019																			0	0
ha Starlight	Harare		Zimbabwe	3	2019
ha Sunningdale Clinic	Harare		Zimbabwe	3	2019																			19	36
ha Tafara FHS Clinic	Harare		Zimbabwe	3	2019																			35	64.3333
ha Warren Park PolyClinic	Harare		Zimbabwe	3	2019																			89	89
ha Waterfalls Clinic	Harare		Zimbabwe	3	2019																			83	68
ha West End Hospital	Harare		Zimbabwe	3	2019
ha Western Triangle Clinic	Harare		Zimbabwe	3	2019																			0	0
ha Wilkins Infectious Diseases Hospital	Harare		Zimbabwe	3	2019
ha ZAPSO	Harare		Zimbabwe	3	2019
ha ZPS Chikurubi Farm Prison	Harare		Zimbabwe	3	2019
ha ZPS Chikurubi Female Prison Clinic	Harare		Zimbabwe	3	2019
ha ZPS Chikurubi Maximum Prison Hospital	Harare		Zimbabwe	3	2019
ha ZPS Chikurubi Maximum Prison Psychiatric	Harare		Zimbabwe	3	2019
ha ZPS Chikurubi Prison Dependants Clinic	Harare		Zimbabwe	3	2019
ha ZPS Chikurubi Prison Staff Hospital	Harare		Zimbabwe	3	2019																				0
ms Blanket Clinic	Mat South		Zimbabwe	3	2019																			0	0
ms Buvuma Clinic	Mat South		Zimbabwe	3	2019																			3	3.66667
ms Colleen-bawn Clinic	Mat South		Zimbabwe	3	2019																			0	0.333333
ms Garanyemba Clinic	Mat South		Zimbabwe	3	2019																			13	14.6667
ms Gungwe RHC	Mat South		Zimbabwe	3	2019																			16	13.6667
ms Gwanda Provincial Hospital	Mat South		Zimbabwe	3	2019																			121	111.333						30.5
ms Gwanda ZNFPC Clinic	Mat South		Zimbabwe	3	2019
ms Jessie Clinic	Mat South		Zimbabwe	3	2019																			0	0
ms JM Polytech Clinic	Mat South		Zimbabwe	3	2019
ms Kafusi Clinic	Mat South		Zimbabwe	3	2019																			3	2.66667
ms Lushongwe Clinic	Mat South		Zimbabwe	3	2019																			17	18
ms Makwe RHC	Mat South		Zimbabwe	3	2019																			3	6
ms Manama Mission Hospital	Mat South		Zimbabwe	3	2019																			6	10						8
ms Mapate Clinic	Mat South		Zimbabwe	3	2019																			3	5
ms Mashaba Clinic	Mat South		Zimbabwe	3	2019																			12	11.6667
ms Mtshabezi Mission Hospital	Mat South		Zimbabwe	3	2019																			48	41.3333						11
ms Mzimuni Clinic	Mat South		Zimbabwe	3	2019																			2	4.66667
ms Nhwali RHC	Mat South		Zimbabwe	3	2019																			2	4.33333
ms Ntalale Clinic	Mat South		Zimbabwe	3	2019																			8	7.66667
ms Phakama Clinic	Mat South		Zimbabwe	3	2019																			40	31
ms Selonga Clinic	Mat South		Zimbabwe	3	2019																			9	9.33333
ms Sengezane Clinic	Mat South		Zimbabwe	3	2019																			12	16
ms Silikwe Clinic	Mat South		Zimbabwe	3	2019																			1	1
ms Simbumbumbu RHC	Mat South		Zimbabwe	3	2019																			2	1.66667
ms Sitezi Clinic	Mat South		Zimbabwe	3	2019																			2	2
ms Stanmore RHC	Mat South		Zimbabwe	3	2019																			9	7
ms Vumbachikwe Clinic	Mat South		Zimbabwe	3	2019																			0	0
ms West Nicholson Clinic	Mat South		Zimbabwe	3	2019																			4	4.66667
ms ZPS Gwanda Prison Clinic	Mat South		Zimbabwe	3	2019																			0	0
bu Blesssed Heart	Bulawayo		Zimbabwe	4	2019
bu Bulawayo Family Health Clinic	Bulawayo		Zimbabwe	4	2019
bu Bulawayo Maternal Health Clinic	Bulawayo		Zimbabwe	4	2019
bu Cowdray Park Clinic	Bulawayo		Zimbabwe	4	2019																			58	56.6667
bu Dr Shennan Clinic	Bulawayo		Zimbabwe	4	2019																			5	9
bu EF Watson Clinic	Bulawayo		Zimbabwe	4	2019																			25	28.6667
bu Emakhandeni Clinic	Bulawayo		Zimbabwe	4	2019																			47	39.6667
bu Entumbane Clinic	Bulawayo		Zimbabwe	4	2019																			53	50
bu Ingutsheni Central Hospital	Bulawayo		Zimbabwe	4	2019
bu Jubilee Clinic	Bulawayo		Zimbabwe	4	2019																				0
bu Khami Road Clinic	Bulawayo		Zimbabwe	4	2019																			0	0
bu Luveve Clinic	Bulawayo		Zimbabwe	4	2019																			32	56
bu Magwegwe Clinic	Bulawayo		Zimbabwe	4	2019																			112	65.3333
bu Maqhawe Clinic	Bulawayo		Zimbabwe	4	2019																			9	14.3333
bu Marondera Poly Clinic	Bulawayo		Zimbabwe	4	2019																			11	11.3333						0
bu Mater Dei Hospital	Bulawayo		Zimbabwe	4	2019
bu Maternal and Child Health Centre	Bulawayo		Zimbabwe	4	2019																			98	94.6667
bu Mpilo Central Hospital	Bulawayo		Zimbabwe	4	2019																			762	734.667
bu Mzilikazi Clinic	Bulawayo		Zimbabwe	4	2019																			59	56
bu National University of Science and Technology	Bulawayo		Zimbabwe	4	2019
bu Njube Clinic	Bulawayo		Zimbabwe	4	2019																			19	22
bu Nketa Clinic	Bulawayo		Zimbabwe	4	2019																			57	64
bu Nkulumane Clinic	Bulawayo		Zimbabwe	4	2019																			58	56.3333
bu Northern Suburbs Clinic	Bulawayo		Zimbabwe	4	2019																			65	52.3333
bu Pelandaba Clinic	Bulawayo		Zimbabwe	4	2019																			46	51.6667
bu Princess Margaret Clinic	Bulawayo		Zimbabwe	4	2019																			62	116.667
bu PSI New Start Clinic	Bulawayo		Zimbabwe	4	2019
bu Pumula Clinic	Bulawayo		Zimbabwe	4	2019																			66	57.3333
bu Pumula South Clinic	Bulawayo		Zimbabwe	4	2019																			40	45.6667
bu Pumula South Private Maternity Clinic	Bulawayo		Zimbabwe	4	2019																			4	3
bu Royal Women's Clinic	Bulawayo		Zimbabwe	4	2019
bu Tshabalala Clinic	Bulawayo		Zimbabwe	4	2019																			49	41
bu Tshabalala Pvt Maternity Clinic	Bulawayo		Zimbabwe	4	2019																			3	4.66667
bu United Bulawayo Hospital	Bulawayo		Zimbabwe	4	2019																			121	87.6667
ha Arcadia Clinic	Harare		Zimbabwe	4	2019
ha Avondale Clinic	Harare		Zimbabwe	4	2019																			39	39.3333
ha Baines Avenue Clinic	Harare		Zimbabwe	4	2019
ha Beatrice Road Hospital	Harare		Zimbabwe	4	2019
ha Belvedere Satellite Clinic	Harare		Zimbabwe	4	2019																			22	43
ha Borrowdale Clinic	Harare		Zimbabwe	4	2019																			22	22
ha Braeside FHS Clinic	Harare		Zimbabwe	4	2019																			169	164
ha Budiriro PolyClinic	Harare		Zimbabwe	4	2019																			92	228
ha Budiriro Satellite Clinic	Harare		Zimbabwe	4	2019																			49	106
ha Chitungwiza Maternity Services	Harare		Zimbabwe	4	2019																			183	282.333
ha Chitungwiza OPD	Harare		Zimbabwe	4	2019
ha Delta Graniteside Clinic	Harare		Zimbabwe	4	2019
ha Dunameon	Harare		Zimbabwe	4	2019																			7	6.66667
ha Eastley FHS Clinic	Harare		Zimbabwe	4	2019																			63	47.3333
ha Glen Norah Medical Centre	Harare		Zimbabwe	4	2019
ha Glen Norah Satellite Clinic	Harare		Zimbabwe	4	2019																			0	0
ha Glen View Maternity Home	Harare		Zimbabwe	4	2019
ha Glen View PolyClinic	Harare		Zimbabwe	4	2019																			237	323.667
ha Glen View Satellite Clinic	Harare		Zimbabwe	4	2019																			0	0
ha Greendale FHS Clinic	Harare		Zimbabwe	4	2019																			10	7.66667
ha Harare city centre VMMC clinic	Harare		Zimbabwe	4	2019
ha Harare Maternity	Harare		Zimbabwe	4	2019																			514	579
ha Harare OPD	Harare		Zimbabwe	4	2019
ha Harare Paediatric	Harare		Zimbabwe	4	2019
ha Hatcliffe PolyClinic	Harare		Zimbabwe	4	2019																			152	146
ha Hatfield Clinic	Harare		Zimbabwe	4	2019																			118	195.667
ha Highfield PolyClinic	Harare		Zimbabwe	4	2019																			446	397
ha Highlands FHS Clinic	Harare		Zimbabwe	4	2019																			91	57.6667
ha Highlands Primary Care Clinic	Harare		Zimbabwe	4	2019																			0	0
ha Hopley Clinic	Harare		Zimbabwe	4	2019																			146	143
ha Insco Wellness Clinic	Harare		Zimbabwe	4	2019
ha Kambuzuma PolyClinic	Harare		Zimbabwe	4	2019																			125	117.5
ha Kuwadzana Phase 4	Harare		Zimbabwe	4	2019																			248	177.333
ha Kuwadzana PolyClinic	Harare		Zimbabwe	4	2019																			204	240.667
ha Mabelreign Satellite Clinic	Harare		Zimbabwe	4	2019																			25	30
ha Mabvuku PolyClinic	Harare		Zimbabwe	4	2019																			680	691.5
ha Mabvuku Satellite	Harare		Zimbabwe	4	2019																			0	0
ha Marlborough Satellite Clinic	Harare		Zimbabwe	4	2019																			42	91.6667
ha Matapi Clinic	Harare		Zimbabwe	4	2019																			0	0
ha Mbare Hostels Clinic	Harare		Zimbabwe	4	2019																			0	0
ha Mbare PolyClinic	Harare		Zimbabwe	4	2019																			226	373.667
ha Mbuya Dorcas Hospital	Harare		Zimbabwe	4	2019
ha Mount Pleasant Clinic	Harare		Zimbabwe	4	2019																			10	9.66667
ha Mufakose PolyClinic	Harare		Zimbabwe	4	2019																			156	162.667
ha New Cranborne	Harare		Zimbabwe	4	2019
ha Parirenyatwa Clinic	Harare		Zimbabwe	4	2019																			55	41.3333
ha Parirenyatwa Mbuya Nehanda Maternity Hospital	Harare		Zimbabwe	4	2019																			509	379.667					45	41
ha Parirenyatwa OPD	Harare		Zimbabwe	4	2019
ha Parktown Hospital	Harare		Zimbabwe	4	2019
ha Prospect Palms	Harare		Zimbabwe	4	2019
ha Queen of Peace	Harare		Zimbabwe	4	2019
ha Red Crescent Society	Harare		Zimbabwe	4	2019
ha Rujeko PolyClinic	Harare		Zimbabwe	4	2019																			100	91.6667
ha Rutsanana PolyClinic	Harare		Zimbabwe	4	2019																			203	207.5
ha Southerton Clinic	Harare		Zimbabwe	4	2019																			0	0
ha Starlight	Harare		Zimbabwe	4	2019
ha Sunningdale Clinic	Harare		Zimbabwe	4	2019																			54	46
ha Tafara FHS Clinic	Harare		Zimbabwe	4	2019																			53	44
ha Warren Park PolyClinic	Harare		Zimbabwe	4	2019																			97	95
ha Waterfalls Clinic	Harare		Zimbabwe	4	2019																			48	72.3333
ha West End Hospital	Harare		Zimbabwe	4	2019
ha Western Triangle Clinic	Harare		Zimbabwe	4	2019																			0	0
ha Wilkins Infectious Diseases Hospital	Harare		Zimbabwe	4	2019
ha ZAPSO	Harare		Zimbabwe	4	2019
ha ZPS Chikurubi Farm Prison	Harare		Zimbabwe	4	2019																				0
ha ZPS Chikurubi Female Prison Clinic	Harare		Zimbabwe	4	2019
ha ZPS Chikurubi Maximum Prison Hospital	Harare		Zimbabwe	4	2019
ha ZPS Chikurubi Maximum Prison Psychiatric	Harare		Zimbabwe	4	2019
ha ZPS Chikurubi Prison Dependants Clinic	Harare		Zimbabwe	4	2019
ha ZPS Chikurubi Prison Staff Hospital	Harare		Zimbabwe	4	2019
ms Blanket Clinic	Mat South		Zimbabwe	4	2019																			0	0
ms Buvuma Clinic	Mat South		Zimbabwe	4	2019																			3	3.66667
ms Colleen-bawn Clinic	Mat South		Zimbabwe	4	2019																			0	0
ms Garanyemba Clinic	Mat South		Zimbabwe	4	2019																			17	14.6667
ms Gungwe RHC	Mat South		Zimbabwe	4	2019																			6	11.3333
ms Gwanda Provincial Hospital	Mat South		Zimbabwe	4	2019																			109	117.333					60	60
ms Gwanda ZNFPC Clinic	Mat South		Zimbabwe	4	2019
ms Jessie Clinic	Mat South		Zimbabwe	4	2019																			0	0
ms JM Polytech Clinic	Mat South		Zimbabwe	4	2019
ms Kafusi Clinic	Mat South		Zimbabwe	4	2019																			4	3
ms Lushongwe Clinic	Mat South		Zimbabwe	4	2019																			22	21
ms Makwe RHC	Mat South		Zimbabwe	4	2019																			8	5
ms Manama Mission Hospital	Mat South		Zimbabwe	4	2019																			18	10
ms Mapate Clinic	Mat South		Zimbabwe	4	2019																			9	5.33333
ms Mashaba Clinic	Mat South		Zimbabwe	4	2019																			12	12.3333
ms Mtshabezi Mission Hospital	Mat South		Zimbabwe	4	2019																			35	50.3333
ms Mzimuni Clinic	Mat South		Zimbabwe	4	2019																			7	3.66667
ms Nhwali RHC	Mat South		Zimbabwe	4	2019																			4	4.33333
ms Ntalale Clinic	Mat South		Zimbabwe	4	2019																			5	6.66667
ms Phakama Clinic	Mat South		Zimbabwe	4	2019																			26	32.6667
ms Selonga Clinic	Mat South		Zimbabwe	4	2019																			12	11.3333
ms Sengezane Clinic	Mat South		Zimbabwe	4	2019																			7	8.33333
ms Silikwe Clinic	Mat South		Zimbabwe	4	2019																			2	3
ms Simbumbumbu RHC	Mat South		Zimbabwe	4	2019																			3	3.33333
ms Sitezi Clinic	Mat South		Zimbabwe	4	2019																			3	3
ms Stanmore RHC	Mat South		Zimbabwe	4	2019																			5	6
ms Vumbachikwe Clinic	Mat South		Zimbabwe	4	2019																			0	0
ms West Nicholson Clinic	Mat South		Zimbabwe	4	2019																			5	6.66667
ms ZPS Gwanda Prison Clinic	Mat South		Zimbabwe	4	2019																			0	0
bu Blesssed Heart	Bulawayo		Zimbabwe	5	2019
bu Bulawayo Family Health Clinic	Bulawayo		Zimbabwe	5	2019
bu Bulawayo Maternal Health Clinic	Bulawayo		Zimbabwe	5	2019
bu Cowdray Park Clinic	Bulawayo		Zimbabwe	5	2019																			64	60.3333
bu Dr Shennan Clinic	Bulawayo		Zimbabwe	5	2019																			19	15.3333
bu EF Watson Clinic	Bulawayo		Zimbabwe	5	2019																			4	11.3333
bu Emakhandeni Clinic	Bulawayo		Zimbabwe	5	2019																			37	37
bu Entumbane Clinic	Bulawayo		Zimbabwe	5	2019																			46	42.3333
bu Ingutsheni Central Hospital	Bulawayo		Zimbabwe	5	2019
bu Jubilee Clinic	Bulawayo		Zimbabwe	5	2019																				1
bu Khami Road Clinic	Bulawayo		Zimbabwe	5	2019																				0
bu Luveve Clinic	Bulawayo		Zimbabwe	5	2019																			17	32
bu Magwegwe Clinic	Bulawayo		Zimbabwe	5	2019																			29	62.3333
bu Maqhawe Clinic	Bulawayo		Zimbabwe	5	2019																			13	17
bu Marondera Poly Clinic	Bulawayo		Zimbabwe	5	2019																			10	9					0	0
bu Mater Dei Hospital	Bulawayo		Zimbabwe	5	2019
bu Maternal and Child Health Centre	Bulawayo		Zimbabwe	5	2019																			95	96
bu Mpilo Central Hospital	Bulawayo		Zimbabwe	5	2019																			749	767.667
bu Mzilikazi Clinic	Bulawayo		Zimbabwe	5	2019																			45	51.6667
bu National University of Science and Technology	Bulawayo		Zimbabwe	5	2019
bu Njube Clinic	Bulawayo		Zimbabwe	5	2019																			40	33
bu Nketa Clinic	Bulawayo		Zimbabwe	5	2019																			52	50
bu Nkulumane Clinic	Bulawayo		Zimbabwe	5	2019																			49	50.3333
bu Northern Suburbs Clinic	Bulawayo		Zimbabwe	5	2019																			61	60.3333
bu Pelandaba Clinic	Bulawayo		Zimbabwe	5	2019																			67	57.3333
bu Princess Margaret Clinic	Bulawayo		Zimbabwe	5	2019																			69	65.3333
bu PSI New Start Clinic	Bulawayo		Zimbabwe	5	2019
bu Pumula Clinic	Bulawayo		Zimbabwe	5	2019																			61	49
bu Pumula South Clinic	Bulawayo		Zimbabwe	5	2019																			54	54.3333
bu Pumula South Private Maternity Clinic	Bulawayo		Zimbabwe	5	2019																			2	3
bu Royal Women's Clinic	Bulawayo		Zimbabwe	5	2019
bu Tshabalala Clinic	Bulawayo		Zimbabwe	5	2019																			30	42.3333
bu Tshabalala Pvt Maternity Clinic	Bulawayo		Zimbabwe	5	2019																			2	3
bu United Bulawayo Hospital	Bulawayo		Zimbabwe	5	2019																			70	94.3333
ha Arcadia Clinic	Harare		Zimbabwe	5	2019
ha Avondale Clinic	Harare		Zimbabwe	5	2019																			36	41
ha Baines Avenue Clinic	Harare		Zimbabwe	5	2019
ha Beatrice Road Hospital	Harare		Zimbabwe	5	2019
ha Belvedere Satellite Clinic	Harare		Zimbabwe	5	2019																			24	26
ha Borrowdale Clinic	Harare		Zimbabwe	5	2019																			19	18
ha Braeside FHS Clinic	Harare		Zimbabwe	5	2019																			217	203.333
ha Budiriro PolyClinic	Harare		Zimbabwe	5	2019																			247	185
ha Budiriro Satellite Clinic	Harare		Zimbabwe	5	2019																			38	71
ha Chitungwiza Maternity Services	Harare		Zimbabwe	5	2019																			378	299
ha Chitungwiza OPD	Harare		Zimbabwe	5	2019
ha Delta Graniteside Clinic	Harare		Zimbabwe	5	2019
ha Dunameon	Harare		Zimbabwe	5	2019																			10	6.33333
ha Eastley FHS Clinic	Harare		Zimbabwe	5	2019																			63	59.6667
ha Glen Norah Medical Centre	Harare		Zimbabwe	5	2019																				0
ha Glen Norah Satellite Clinic	Harare		Zimbabwe	5	2019																			0	0
ha Glen View Maternity Home	Harare		Zimbabwe	5	2019
ha Glen View PolyClinic	Harare		Zimbabwe	5	2019																			397	328.333
ha Glen View Satellite Clinic	Harare		Zimbabwe	5	2019																			0	0
ha Greendale FHS Clinic	Harare		Zimbabwe	5	2019																			7	15.6667
ha Harare city centre VMMC clinic	Harare		Zimbabwe	5	2019
ha Harare Maternity	Harare		Zimbabwe	5	2019																			665	597.667						0
ha Harare OPD	Harare		Zimbabwe	5	2019
ha Harare Paediatric	Harare		Zimbabwe	5	2019
ha Hatcliffe PolyClinic	Harare		Zimbabwe	5	2019																			164	169
ha Hatfield Clinic	Harare		Zimbabwe	5	2019																			256	210.333
ha Highfield PolyClinic	Harare		Zimbabwe	5	2019																			278	341.667
ha Highlands FHS Clinic	Harare		Zimbabwe	5	2019																			31	50.3333
ha Highlands Primary Care Clinic	Harare		Zimbabwe	5	2019																			0	0
ha Hopley Clinic	Harare		Zimbabwe	5	2019																			137	149.333
ha Insco Wellness Clinic	Harare		Zimbabwe	5	2019
ha Kambuzuma PolyClinic	Harare		Zimbabwe	5	2019																				126
ha Kuwadzana Phase 4	Harare		Zimbabwe	5	2019																			134	197
ha Kuwadzana PolyClinic	Harare		Zimbabwe	5	2019																			140	157.333
ha Mabelreign Satellite Clinic	Harare		Zimbabwe	5	2019																			39	26
ha Mabvuku PolyClinic	Harare		Zimbabwe	5	2019																				792.5
ha Mabvuku Satellite	Harare		Zimbabwe	5	2019																			0	0
ha Marlborough Satellite Clinic	Harare		Zimbabwe	5	2019																			75	60.6667
ha Matapi Clinic	Harare		Zimbabwe	5	2019																			0	0
ha Mbare Hostels Clinic	Harare		Zimbabwe	5	2019																			0	0
ha Mbare PolyClinic	Harare		Zimbabwe	5	2019																			247	234
ha Mbuya Dorcas Hospital	Harare		Zimbabwe	5	2019
ha Mount Pleasant Clinic	Harare		Zimbabwe	5	2019																			4	8.33333
ha Mufakose PolyClinic	Harare		Zimbabwe	5	2019																			169	142.667
ha New Cranborne	Harare		Zimbabwe	5	2019
ha Parirenyatwa Clinic	Harare		Zimbabwe	5	2019																			32	50.3333
ha Parirenyatwa Mbuya Nehanda Maternity Hospital	Harare		Zimbabwe	5	2019																			319	366						33
ha Parirenyatwa OPD	Harare		Zimbabwe	5	2019																				270
ha Parktown Hospital	Harare		Zimbabwe	5	2019
ha Prospect Palms	Harare		Zimbabwe	5	2019
ha Queen of Peace	Harare		Zimbabwe	5	2019
ha Red Crescent Society	Harare		Zimbabwe	5	2019
ha Rujeko PolyClinic	Harare		Zimbabwe	5	2019																			88	86.3333
ha Rutsanana PolyClinic	Harare		Zimbabwe	5	2019																			212	210.333
ha Southerton Clinic	Harare		Zimbabwe	5	2019																			0	0
ha Starlight	Harare		Zimbabwe	5	2019																				1
ha Sunningdale Clinic	Harare		Zimbabwe	5	2019																			65	42.6667
ha Tafara FHS Clinic	Harare		Zimbabwe	5	2019																			44	50.6667
ha Warren Park PolyClinic	Harare		Zimbabwe	5	2019																			99	103.667
ha Waterfalls Clinic	Harare		Zimbabwe	5	2019																			86	96.6667
ha West End Hospital	Harare		Zimbabwe	5	2019
ha Western Triangle Clinic	Harare		Zimbabwe	5	2019																			0	0
ha Wilkins Infectious Diseases Hospital	Harare		Zimbabwe	5	2019
ha ZAPSO	Harare		Zimbabwe	5	2019
ha ZPS Chikurubi Farm Prison	Harare		Zimbabwe	5	2019																			0	0
ha ZPS Chikurubi Female Prison Clinic	Harare		Zimbabwe	5	2019
ha ZPS Chikurubi Maximum Prison Hospital	Harare		Zimbabwe	5	2019
ha ZPS Chikurubi Maximum Prison Psychiatric	Harare		Zimbabwe	5	2019
ha ZPS Chikurubi Prison Dependants Clinic	Harare		Zimbabwe	5	2019
ha ZPS Chikurubi Prison Staff Hospital	Harare		Zimbabwe	5	2019
ms Blanket Clinic	Mat South		Zimbabwe	5	2019																			0	0
ms Buvuma Clinic	Mat South		Zimbabwe	5	2019																			5	2.66667
ms Colleen-bawn Clinic	Mat South		Zimbabwe	5	2019																			0	0
ms Garanyemba Clinic	Mat South		Zimbabwe	5	2019																			14	15
ms Gungwe RHC	Mat South		Zimbabwe	5	2019																			12	9.66667
ms Gwanda Provincial Hospital	Mat South		Zimbabwe	5	2019																			122	99.3333					60	52.3333
ms Gwanda ZNFPC Clinic	Mat South		Zimbabwe	5	2019
ms Jessie Clinic	Mat South		Zimbabwe	5	2019																			0	0
ms JM Polytech Clinic	Mat South		Zimbabwe	5	2019
ms Kafusi Clinic	Mat South		Zimbabwe	5	2019																			2	2.66667
ms Lushongwe Clinic	Mat South		Zimbabwe	5	2019																			24	22.6667
ms Makwe RHC	Mat South		Zimbabwe	5	2019																			4	7.66667
ms Manama Mission Hospital	Mat South		Zimbabwe	5	2019																			6	11.3333
ms Mapate Clinic	Mat South		Zimbabwe	5	2019																			4	5.66667
ms Mashaba Clinic	Mat South		Zimbabwe	5	2019																			13	10.6667
ms Mtshabezi Mission Hospital	Mat South		Zimbabwe	5	2019																			68	60.6667
ms Mzimuni Clinic	Mat South		Zimbabwe	5	2019																			2	5.33333
ms Nhwali RHC	Mat South		Zimbabwe	5	2019																			7	6
ms Ntalale Clinic	Mat South		Zimbabwe	5	2019																			7	5
ms Phakama Clinic	Mat South		Zimbabwe	5	2019																			32	33
ms Selonga Clinic	Mat South		Zimbabwe	5	2019																			13	12.6667
ms Sengezane Clinic	Mat South		Zimbabwe	5	2019																			6	6.66667
ms Silikwe Clinic	Mat South		Zimbabwe	5	2019																			6	3
ms Simbumbumbu RHC	Mat South		Zimbabwe	5	2019																			5	4.33333
ms Sitezi Clinic	Mat South		Zimbabwe	5	2019																			4	2.66667
ms Stanmore RHC	Mat South		Zimbabwe	5	2019																			4	4.66667
ms Vumbachikwe Clinic	Mat South		Zimbabwe	5	2019																			0	0
ms West Nicholson Clinic	Mat South		Zimbabwe	5	2019																			11	6.66667
ms ZPS Gwanda Prison Clinic	Mat South		Zimbabwe	5	2019																			0	0
bu Blesssed Heart	Bulawayo		Zimbabwe	6	2019
bu Bulawayo Family Health Clinic	Bulawayo		Zimbabwe	6	2019
bu Bulawayo Maternal Health Clinic	Bulawayo		Zimbabwe	6	2019
bu Cowdray Park Clinic	Bulawayo		Zimbabwe	6	2019																			59	71
bu Dr Shennan Clinic	Bulawayo		Zimbabwe	6	2019																			22	20.3333
bu EF Watson Clinic	Bulawayo		Zimbabwe	6	2019																			5	13
bu Emakhandeni Clinic	Bulawayo		Zimbabwe	6	2019																			27	32.6667
bu Entumbane Clinic	Bulawayo		Zimbabwe	6	2019																			28	39.6667
bu Ingutsheni Central Hospital	Bulawayo		Zimbabwe	6	2019
bu Jubilee Clinic	Bulawayo		Zimbabwe	6	2019																			1	1
bu Khami Road Clinic	Bulawayo		Zimbabwe	6	2019
bu Luveve Clinic	Bulawayo		Zimbabwe	6	2019																			47	37.3333
bu Magwegwe Clinic	Bulawayo		Zimbabwe	6	2019																			46	42
bu Maqhawe Clinic	Bulawayo		Zimbabwe	6	2019																			29	20.3333
bu Marondera Poly Clinic	Bulawayo		Zimbabwe	6	2019																			6	9.33333						0
bu Mater Dei Hospital	Bulawayo		Zimbabwe	6	2019
bu Maternal and Child Health Centre	Bulawayo		Zimbabwe	6	2019																			95	94.6667
bu Mpilo Central Hospital	Bulawayo		Zimbabwe	6	2019																			792	753.333
bu Mzilikazi Clinic	Bulawayo		Zimbabwe	6	2019																			51	52
bu National University of Science and Technology	Bulawayo		Zimbabwe	6	2019																				0
bu Njube Clinic	Bulawayo		Zimbabwe	6	2019																			40	33
bu Nketa Clinic	Bulawayo		Zimbabwe	6	2019																			41	47
bu Nkulumane Clinic	Bulawayo		Zimbabwe	6	2019																			44	66
bu Northern Suburbs Clinic	Bulawayo		Zimbabwe	6	2019																			55	58.3333
bu Pelandaba Clinic	Bulawayo		Zimbabwe	6	2019																			59	58.3333
bu Princess Margaret Clinic	Bulawayo		Zimbabwe	6	2019																			65	110
bu PSI New Start Clinic	Bulawayo		Zimbabwe	6	2019
bu Pumula Clinic	Bulawayo		Zimbabwe	6	2019																			20	42.6667
bu Pumula South Clinic	Bulawayo		Zimbabwe	6	2019																			69	59.3333
bu Pumula South Private Maternity Clinic	Bulawayo		Zimbabwe	6	2019																			3	2
bu Royal Women's Clinic	Bulawayo		Zimbabwe	6	2019
bu Tshabalala Clinic	Bulawayo		Zimbabwe	6	2019																			48	41.6667
bu Tshabalala Pvt Maternity Clinic	Bulawayo		Zimbabwe	6	2019																			4	3
bu United Bulawayo Hospital	Bulawayo		Zimbabwe	6	2019																			92	78.3333
ha Arcadia Clinic	Harare		Zimbabwe	6	2019
ha Avondale Clinic	Harare		Zimbabwe	6	2019																			48	49.6667
ha Baines Avenue Clinic	Harare		Zimbabwe	6	2019
ha Beatrice Road Hospital	Harare		Zimbabwe	6	2019
ha Belvedere Satellite Clinic	Harare		Zimbabwe	6	2019																			32	28
ha Borrowdale Clinic	Harare		Zimbabwe	6	2019																			13	15
ha Braeside FHS Clinic	Harare		Zimbabwe	6	2019																			224	192.333
ha Budiriro PolyClinic	Harare		Zimbabwe	6	2019																			216	266
ha Budiriro Satellite Clinic	Harare		Zimbabwe	6	2019																			126	100
ha Chitungwiza Maternity Services	Harare		Zimbabwe	6	2019																			336	327
ha Chitungwiza OPD	Harare		Zimbabwe	6	2019
ha Delta Graniteside Clinic	Harare		Zimbabwe	6	2019
ha Dunameon	Harare		Zimbabwe	6	2019																			2	6
ha Eastley FHS Clinic	Harare		Zimbabwe	6	2019																			53	48
ha Glen Norah Medical Centre	Harare		Zimbabwe	6	2019																			0	0
ha Glen Norah Satellite Clinic	Harare		Zimbabwe	6	2019																			0	0
ha Glen View Maternity Home	Harare		Zimbabwe	6	2019
ha Glen View PolyClinic	Harare		Zimbabwe	6	2019																			351	352.333
ha Glen View Satellite Clinic	Harare		Zimbabwe	6	2019																			0	0
ha Greendale FHS Clinic	Harare		Zimbabwe	6	2019																			30	19.6667
ha Harare city centre VMMC clinic	Harare		Zimbabwe	6	2019
ha Harare Maternity	Harare		Zimbabwe	6	2019																			614	703.667					0	0
ha Harare OPD	Harare		Zimbabwe	6	2019
ha Harare Paediatric	Harare		Zimbabwe	6	2019
ha Hatcliffe PolyClinic	Harare		Zimbabwe	6	2019																			191	150
ha Hatfield Clinic	Harare		Zimbabwe	6	2019																			257	181.667
ha Highfield PolyClinic	Harare		Zimbabwe	6	2019																			301	296.667
ha Highlands FHS Clinic	Harare		Zimbabwe	6	2019																			29	24
ha Highlands Primary Care Clinic	Harare		Zimbabwe	6	2019																			0	0
ha Hopley Clinic	Harare		Zimbabwe	6	2019																			165	155
ha Insco Wellness Clinic	Harare		Zimbabwe	6	2019
ha Kambuzuma PolyClinic	Harare		Zimbabwe	6	2019																			127	130.5
ha Kuwadzana Phase 4	Harare		Zimbabwe	6	2019																			209	179.333
ha Kuwadzana PolyClinic	Harare		Zimbabwe	6	2019																			128	221
ha Mabelreign Satellite Clinic	Harare		Zimbabwe	6	2019																			14	30
ha Mabvuku PolyClinic	Harare		Zimbabwe	6	2019																			905	822.5
ha Mabvuku Satellite	Harare		Zimbabwe	6	2019																			0	0
ha Marlborough Satellite Clinic	Harare		Zimbabwe	6	2019																			65	91
ha Matapi Clinic	Harare		Zimbabwe	6	2019																			0	0
ha Mbare Hostels Clinic	Harare		Zimbabwe	6	2019																			0	0
ha Mbare PolyClinic	Harare		Zimbabwe	6	2019																			229	200.333
ha Mbuya Dorcas Hospital	Harare		Zimbabwe	6	2019
ha Mount Pleasant Clinic	Harare		Zimbabwe	6	2019																			11	14.3333
ha Mufakose PolyClinic	Harare		Zimbabwe	6	2019																			103	123.667
ha New Cranborne	Harare		Zimbabwe	6	2019
ha Parirenyatwa Clinic	Harare		Zimbabwe	6	2019																			64	63.6667
ha Parirenyatwa Mbuya Nehanda Maternity Hospital	Harare		Zimbabwe	6	2019																			270	324.667					21	21
ha Parirenyatwa OPD	Harare		Zimbabwe	6	2019																			270	270
ha Parktown Hospital	Harare		Zimbabwe	6	2019
ha Prospect Palms	Harare		Zimbabwe	6	2019
ha Queen of Peace	Harare		Zimbabwe	6	2019
ha Red Crescent Society	Harare		Zimbabwe	6	2019																				0
ha Rujeko PolyClinic	Harare		Zimbabwe	6	2019																			71	91.3333
ha Rutsanana PolyClinic	Harare		Zimbabwe	6	2019																			216	226
ha Southerton Clinic	Harare		Zimbabwe	6	2019																			0	0
ha Starlight	Harare		Zimbabwe	6	2019																			1	0.5
ha Sunningdale Clinic	Harare		Zimbabwe	6	2019																			9	33
ha Tafara FHS Clinic	Harare		Zimbabwe	6	2019																			55	57.6667
ha Warren Park PolyClinic	Harare		Zimbabwe	6	2019																			115	124.667
ha Waterfalls Clinic	Harare		Zimbabwe	6	2019																			156	110.333
ha West End Hospital	Harare		Zimbabwe	6	2019
ha Western Triangle Clinic	Harare		Zimbabwe	6	2019																			0	0
ha Wilkins Infectious Diseases Hospital	Harare		Zimbabwe	6	2019
ha ZAPSO	Harare		Zimbabwe	6	2019
ha ZPS Chikurubi Farm Prison	Harare		Zimbabwe	6	2019																				0
ha ZPS Chikurubi Female Prison Clinic	Harare		Zimbabwe	6	2019
ha ZPS Chikurubi Maximum Prison Hospital	Harare		Zimbabwe	6	2019
ha ZPS Chikurubi Maximum Prison Psychiatric	Harare		Zimbabwe	6	2019
ha ZPS Chikurubi Prison Dependants Clinic	Harare		Zimbabwe	6	2019
ha ZPS Chikurubi Prison Staff Hospital	Harare		Zimbabwe	6	2019
ms Blanket Clinic	Mat South		Zimbabwe	6	2019																			0	0
ms Buvuma Clinic	Mat South		Zimbabwe	6	2019																			0	2.33333
ms Colleen-bawn Clinic	Mat South		Zimbabwe	6	2019																			0	0
ms Garanyemba Clinic	Mat South		Zimbabwe	6	2019																			14	14.3333
ms Gungwe RHC	Mat South		Zimbabwe	6	2019																			11	13.3333
ms Gwanda Provincial Hospital	Mat South		Zimbabwe	6	2019																			67	102					37	48.5
ms Gwanda ZNFPC Clinic	Mat South		Zimbabwe	6	2019
ms Jessie Clinic	Mat South		Zimbabwe	6	2019																			0	0
ms JM Polytech Clinic	Mat South		Zimbabwe	6	2019
ms Kafusi Clinic	Mat South		Zimbabwe	6	2019																			2	1.66667
ms Lushongwe Clinic	Mat South		Zimbabwe	6	2019																			22	20.6667
ms Makwe RHC	Mat South		Zimbabwe	6	2019																			11	8.33333
ms Manama Mission Hospital	Mat South		Zimbabwe	6	2019																			10	8.33333						11
ms Mapate Clinic	Mat South		Zimbabwe	6	2019																			4	3.66667
ms Mashaba Clinic	Mat South		Zimbabwe	6	2019																			7	9.33333
ms Mtshabezi Mission Hospital	Mat South		Zimbabwe	6	2019																			79	71.6667
ms Mzimuni Clinic	Mat South		Zimbabwe	6	2019																			7	3.66667
ms Nhwali RHC	Mat South		Zimbabwe	6	2019																			7	10
ms Ntalale Clinic	Mat South		Zimbabwe	6	2019																			3	7.33333
ms Phakama Clinic	Mat South		Zimbabwe	6	2019																			41	34.3333
ms Selonga Clinic	Mat South		Zimbabwe	6	2019																			13	11.3333
ms Sengezane Clinic	Mat South		Zimbabwe	6	2019																			7	8.66667
ms Silikwe Clinic	Mat South		Zimbabwe	6	2019																			1	2.66667
ms Simbumbumbu RHC	Mat South		Zimbabwe	6	2019																			5	7
ms Sitezi Clinic	Mat South		Zimbabwe	6	2019																			1	2.33333
ms Stanmore RHC	Mat South		Zimbabwe	6	2019																			5	5
ms Vumbachikwe Clinic	Mat South		Zimbabwe	6	2019																			0	0
ms West Nicholson Clinic	Mat South		Zimbabwe	6	2019																			4	6.66667
ms ZPS Gwanda Prison Clinic	Mat South		Zimbabwe	6	2019																			0	0
bu Blesssed Heart	Bulawayo		Zimbabwe	7	2019
bu Bulawayo Family Health Clinic	Bulawayo		Zimbabwe	7	2019
bu Bulawayo Maternal Health Clinic	Bulawayo		Zimbabwe	7	2019
bu Cowdray Park Clinic	Bulawayo		Zimbabwe	7	2019																			90	82.3333
bu Dr Shennan Clinic	Bulawayo		Zimbabwe	7	2019																			20	21.6667
bu EF Watson Clinic	Bulawayo		Zimbabwe	7	2019																			30	22
bu Emakhandeni Clinic	Bulawayo		Zimbabwe	7	2019																			34	35.6667
bu Entumbane Clinic	Bulawayo		Zimbabwe	7	2019																			45	47
bu Ingutsheni Central Hospital	Bulawayo		Zimbabwe	7	2019
bu Jubilee Clinic	Bulawayo		Zimbabwe	7	2019																				1.5
bu Khami Road Clinic	Bulawayo		Zimbabwe	7	2019
bu Luveve Clinic	Bulawayo		Zimbabwe	7	2019																			48	48
bu Magwegwe Clinic	Bulawayo		Zimbabwe	7	2019																			51	48.6667
bu Maqhawe Clinic	Bulawayo		Zimbabwe	7	2019																			19	22
bu Marondera Poly Clinic	Bulawayo		Zimbabwe	7	2019																			12	7
bu Mater Dei Hospital	Bulawayo		Zimbabwe	7	2019
bu Maternal and Child Health Centre	Bulawayo		Zimbabwe	7	2019																			94	84.6667
bu Mpilo Central Hospital	Bulawayo		Zimbabwe	7	2019																			719	685
bu Mzilikazi Clinic	Bulawayo		Zimbabwe	7	2019																			60	57
bu National University of Science and Technology	Bulawayo		Zimbabwe	7	2019																			0	0
bu Njube Clinic	Bulawayo		Zimbabwe	7	2019																			19	26.6667
bu Nketa Clinic	Bulawayo		Zimbabwe	7	2019																			48	47.3333
bu Nkulumane Clinic	Bulawayo		Zimbabwe	7	2019																			105	73.6667
bu Northern Suburbs Clinic	Bulawayo		Zimbabwe	7	2019																			59	55
bu Pelandaba Clinic	Bulawayo		Zimbabwe	7	2019																			49	52.3333
bu Princess Margaret Clinic	Bulawayo		Zimbabwe	7	2019																			196	132.333
bu PSI New Start Clinic	Bulawayo		Zimbabwe	7	2019
bu Pumula Clinic	Bulawayo		Zimbabwe	7	2019																			47	43.6667
bu Pumula South Clinic	Bulawayo		Zimbabwe	7	2019																			55	50.6667
bu Pumula South Private Maternity Clinic	Bulawayo		Zimbabwe	7	2019																			1	3
bu Royal Women's Clinic	Bulawayo		Zimbabwe	7	2019
bu Tshabalala Clinic	Bulawayo		Zimbabwe	7	2019																			47	47.3333
bu Tshabalala Pvt Maternity Clinic	Bulawayo		Zimbabwe	7	2019																				3.5
bu United Bulawayo Hospital	Bulawayo		Zimbabwe	7	2019																			73	97.3333						46
ha Arcadia Clinic	Harare		Zimbabwe	7	2019
ha Avondale Clinic	Harare		Zimbabwe	7	2019																			65	46.3333
ha Baines Avenue Clinic	Harare		Zimbabwe	7	2019
ha Beatrice Road Hospital	Harare		Zimbabwe	7	2019
ha Belvedere Satellite Clinic	Harare		Zimbabwe	7	2019																			28	31
ha Borrowdale Clinic	Harare		Zimbabwe	7	2019																			13	26
ha Braeside FHS Clinic	Harare		Zimbabwe	7	2019																			136	166
ha Budiriro PolyClinic	Harare		Zimbabwe	7	2019																			335	304
ha Budiriro Satellite Clinic	Harare		Zimbabwe	7	2019																			136	104.333
ha Chitungwiza Maternity Services	Harare		Zimbabwe	7	2019																			267	242.333
ha Chitungwiza OPD	Harare		Zimbabwe	7	2019
ha Delta Graniteside Clinic	Harare		Zimbabwe	7	2019
ha Dunameon	Harare		Zimbabwe	7	2019																				4
ha Eastley FHS Clinic	Harare		Zimbabwe	7	2019																			28	33.3333
ha Glen Norah Medical Centre	Harare		Zimbabwe	7	2019																				0
ha Glen Norah Satellite Clinic	Harare		Zimbabwe	7	2019																			0	0
ha Glen View Maternity Home	Harare		Zimbabwe	7	2019
ha Glen View PolyClinic	Harare		Zimbabwe	7	2019																			309	283
ha Glen View Satellite Clinic	Harare		Zimbabwe	7	2019																			0	0
ha Greendale FHS Clinic	Harare		Zimbabwe	7	2019																			22	23
ha Harare city centre VMMC clinic	Harare		Zimbabwe	7	2019
ha Harare Maternity	Harare		Zimbabwe	7	2019																			832	705.333						0
ha Harare OPD	Harare		Zimbabwe	7	2019
ha Harare Paediatric	Harare		Zimbabwe	7	2019
ha Hatcliffe PolyClinic	Harare		Zimbabwe	7	2019																			95	142.667
ha Hatfield Clinic	Harare		Zimbabwe	7	2019																			32	107.333
ha Highfield PolyClinic	Harare		Zimbabwe	7	2019																			311	304
ha Highlands FHS Clinic	Harare		Zimbabwe	7	2019																			12	24.3333
ha Highlands Primary Care Clinic	Harare		Zimbabwe	7	2019																			0	0
ha Hopley Clinic	Harare		Zimbabwe	7	2019																			163	173.667
ha Insco Wellness Clinic	Harare		Zimbabwe	7	2019
ha Kambuzuma PolyClinic	Harare		Zimbabwe	7	2019																			134	143.333
ha Kuwadzana Phase 4	Harare		Zimbabwe	7	2019																			195	398
ha Kuwadzana PolyClinic	Harare		Zimbabwe	7	2019																			395	290.667
ha Mabelreign Satellite Clinic	Harare		Zimbabwe	7	2019																			37	29.3333
ha Mabvuku PolyClinic	Harare		Zimbabwe	7	2019																			740	628.333
ha Mabvuku Satellite	Harare		Zimbabwe	7	2019																			0	0
ha Marlborough Satellite Clinic	Harare		Zimbabwe	7	2019																			133	85
ha Matapi Clinic	Harare		Zimbabwe	7	2019																			0	0
ha Mbare Hostels Clinic	Harare		Zimbabwe	7	2019																			0	0
ha Mbare PolyClinic	Harare		Zimbabwe	7	2019																			125	201.333
ha Mbuya Dorcas Hospital	Harare		Zimbabwe	7	2019
ha Mount Pleasant Clinic	Harare		Zimbabwe	7	2019																			28	19.6667
ha Mufakose PolyClinic	Harare		Zimbabwe	7	2019																			99	87.3333
ha New Cranborne	Harare		Zimbabwe	7	2019
ha Parirenyatwa Clinic	Harare		Zimbabwe	7	2019																			95	75.6667
ha Parirenyatwa Mbuya Nehanda Maternity Hospital	Harare		Zimbabwe	7	2019																			385	333						21
ha Parirenyatwa OPD	Harare		Zimbabwe	7	2019																				270
ha Parktown Hospital	Harare		Zimbabwe	7	2019
ha Prospect Palms	Harare		Zimbabwe	7	2019
ha Queen of Peace	Harare		Zimbabwe	7	2019
ha Red Crescent Society	Harare		Zimbabwe	7	2019																			0	0
ha Rujeko PolyClinic	Harare		Zimbabwe	7	2019																			115	95.6667
ha Rutsanana PolyClinic	Harare		Zimbabwe	7	2019																			250	211
ha Southerton Clinic	Harare		Zimbabwe	7	2019																			0	0
ha Starlight	Harare		Zimbabwe	7	2019																			0	1
ha Sunningdale Clinic	Harare		Zimbabwe	7	2019																			25	24.6667
ha Tafara FHS Clinic	Harare		Zimbabwe	7	2019																			74	60.3333
ha Warren Park PolyClinic	Harare		Zimbabwe	7	2019																			160	145
ha Waterfalls Clinic	Harare		Zimbabwe	7	2019																			89	119.667
ha West End Hospital	Harare		Zimbabwe	7	2019
ha Western Triangle Clinic	Harare		Zimbabwe	7	2019																			0	0
ha Wilkins Infectious Diseases Hospital	Harare		Zimbabwe	7	2019
ha ZAPSO	Harare		Zimbabwe	7	2019
ha ZPS Chikurubi Farm Prison	Harare		Zimbabwe	7	2019
ha ZPS Chikurubi Female Prison Clinic	Harare		Zimbabwe	7	2019
ha ZPS Chikurubi Maximum Prison Hospital	Harare		Zimbabwe	7	2019
ha ZPS Chikurubi Maximum Prison Psychiatric	Harare		Zimbabwe	7	2019
ha ZPS Chikurubi Prison Dependants Clinic	Harare		Zimbabwe	7	2019
ha ZPS Chikurubi Prison Staff Hospital	Harare		Zimbabwe	7	2019
ms Blanket Clinic	Mat South		Zimbabwe	7	2019																			0	0
ms Buvuma Clinic	Mat South		Zimbabwe	7	2019																			2	1.33333
ms Colleen-bawn Clinic	Mat South		Zimbabwe	7	2019																			0	0
ms Garanyemba Clinic	Mat South		Zimbabwe	7	2019																			15	14
ms Gungwe RHC	Mat South		Zimbabwe	7	2019																			17	12.6667
ms Gwanda Provincial Hospital	Mat South		Zimbabwe	7	2019																			117	98.3333						37
ms Gwanda ZNFPC Clinic	Mat South		Zimbabwe	7	2019
ms Jessie Clinic	Mat South		Zimbabwe	7	2019																			0	0
ms JM Polytech Clinic	Mat South		Zimbabwe	7	2019
ms Kafusi Clinic	Mat South		Zimbabwe	7	2019																			1	3.33333
ms Lushongwe Clinic	Mat South		Zimbabwe	7	2019																			16	18
ms Makwe RHC	Mat South		Zimbabwe	7	2019																			10	9.66667
ms Manama Mission Hospital	Mat South		Zimbabwe	7	2019																			9	8.33333					11	11
ms Mapate Clinic	Mat South		Zimbabwe	7	2019																			3	3.66667
ms Mashaba Clinic	Mat South		Zimbabwe	7	2019																			8	7.66667
ms Mtshabezi Mission Hospital	Mat South		Zimbabwe	7	2019																			68	72.6667						15
ms Mzimuni Clinic	Mat South		Zimbabwe	7	2019																			2	6
ms Nhwali RHC	Mat South		Zimbabwe	7	2019																			16	11.6667
ms Ntalale Clinic	Mat South		Zimbabwe	7	2019																			12	9
ms Phakama Clinic	Mat South		Zimbabwe	7	2019																			30	37.6667
ms Selonga Clinic	Mat South		Zimbabwe	7	2019																			8	11.6667
ms Sengezane Clinic	Mat South		Zimbabwe	7	2019																			13	10.6667
ms Silikwe Clinic	Mat South		Zimbabwe	7	2019																			1	2
ms Simbumbumbu RHC	Mat South		Zimbabwe	7	2019																			11	6
ms Sitezi Clinic	Mat South		Zimbabwe	7	2019																			2	2.33333
ms Stanmore RHC	Mat South		Zimbabwe	7	2019																			6	10.3333
ms Vumbachikwe Clinic	Mat South		Zimbabwe	7	2019																			0	0
ms West Nicholson Clinic	Mat South		Zimbabwe	7	2019																			5	6.33333
ms ZPS Gwanda Prison Clinic	Mat South		Zimbabwe	7	2019																			0	0
bu Blesssed Heart	Bulawayo		Zimbabwe	8	2019
bu Bulawayo Family Health Clinic	Bulawayo		Zimbabwe	8	2019
bu Bulawayo Maternal Health Clinic	Bulawayo		Zimbabwe	8	2019
bu Cowdray Park Clinic	Bulawayo		Zimbabwe	8	2019																			98	95.3333
bu Dr Shennan Clinic	Bulawayo		Zimbabwe	8	2019																			23	14.6667
bu EF Watson Clinic	Bulawayo		Zimbabwe	8	2019																			31	32
bu Emakhandeni Clinic	Bulawayo		Zimbabwe	8	2019																			46	34
bu Entumbane Clinic	Bulawayo		Zimbabwe	8	2019																			68	53.3333
bu Ingutsheni Central Hospital	Bulawayo		Zimbabwe	8	2019
bu Jubilee Clinic	Bulawayo		Zimbabwe	8	2019																			2	2
bu Khami Road Clinic	Bulawayo		Zimbabwe	8	2019
bu Luveve Clinic	Bulawayo		Zimbabwe	8	2019																			49	49.3333
bu Magwegwe Clinic	Bulawayo		Zimbabwe	8	2019																			49	48.3333
bu Maqhawe Clinic	Bulawayo		Zimbabwe	8	2019																			18	17
bu Marondera Poly Clinic	Bulawayo		Zimbabwe	8	2019																			3	8.66667
bu Mater Dei Hospital	Bulawayo		Zimbabwe	8	2019
bu Maternal and Child Health Centre	Bulawayo		Zimbabwe	8	2019																			65	75.3333
bu Mpilo Central Hospital	Bulawayo		Zimbabwe	8	2019																			544	690
bu Mzilikazi Clinic	Bulawayo		Zimbabwe	8	2019																			60	59
bu National University of Science and Technology	Bulawayo		Zimbabwe	8	2019																				0
bu Njube Clinic	Bulawayo		Zimbabwe	8	2019																			21	22
bu Nketa Clinic	Bulawayo		Zimbabwe	8	2019																			53	46
bu Nkulumane Clinic	Bulawayo		Zimbabwe	8	2019																			72	86.3333
bu Northern Suburbs Clinic	Bulawayo		Zimbabwe	8	2019																			51	52.6667
bu Pelandaba Clinic	Bulawayo		Zimbabwe	8	2019																			49	70
bu Princess Margaret Clinic	Bulawayo		Zimbabwe	8	2019																			136	154.333
bu PSI New Start Clinic	Bulawayo		Zimbabwe	8	2019
bu Pumula Clinic	Bulawayo		Zimbabwe	8	2019																			64	50
bu Pumula South Clinic	Bulawayo		Zimbabwe	8	2019																			28	33.6667
bu Pumula South Private Maternity Clinic	Bulawayo		Zimbabwe	8	2019																			5	3
bu Royal Women's Clinic	Bulawayo		Zimbabwe	8	2019
bu Tshabalala Clinic	Bulawayo		Zimbabwe	8	2019																			47	43
bu Tshabalala Pvt Maternity Clinic	Bulawayo		Zimbabwe	8	2019																			3	2
bu United Bulawayo Hospital	Bulawayo		Zimbabwe	8	2019																			127	87					46	46
ha Arcadia Clinic	Harare		Zimbabwe	8	2019
ha Avondale Clinic	Harare		Zimbabwe	8	2019																			26	42.6667
ha Baines Avenue Clinic	Harare		Zimbabwe	8	2019
ha Beatrice Road Hospital	Harare		Zimbabwe	8	2019
ha Belvedere Satellite Clinic	Harare		Zimbabwe	8	2019																			33	24.3333
ha Borrowdale Clinic	Harare		Zimbabwe	8	2019																			52	27
ha Braeside FHS Clinic	Harare		Zimbabwe	8	2019																			138	152.667
ha Budiriro PolyClinic	Harare		Zimbabwe	8	2019																			361	380.333
ha Budiriro Satellite Clinic	Harare		Zimbabwe	8	2019																			51	86
ha Chitungwiza Maternity Services	Harare		Zimbabwe	8	2019																			124	187.333
ha Chitungwiza OPD	Harare		Zimbabwe	8	2019
ha Delta Graniteside Clinic	Harare		Zimbabwe	8	2019
ha Dunameon	Harare		Zimbabwe	8	2019																			6	5
ha Eastley FHS Clinic	Harare		Zimbabwe	8	2019																			19	22.3333
ha Glen Norah Medical Centre	Harare		Zimbabwe	8	2019																			0	0
ha Glen Norah Satellite Clinic	Harare		Zimbabwe	8	2019																			0	0
ha Glen View Maternity Home	Harare		Zimbabwe	8	2019
ha Glen View PolyClinic	Harare		Zimbabwe	8	2019																			189	220
ha Glen View Satellite Clinic	Harare		Zimbabwe	8	2019																			0	0
ha Greendale FHS Clinic	Harare		Zimbabwe	8	2019																			17	24.3333
ha Harare city centre VMMC clinic	Harare		Zimbabwe	8	2019
ha Harare Maternity	Harare		Zimbabwe	8	2019																			670	751
ha Harare OPD	Harare		Zimbabwe	8	2019
ha Harare Paediatric	Harare		Zimbabwe	8	2019
ha Hatcliffe PolyClinic	Harare		Zimbabwe	8	2019																			142	129.667
ha Hatfield Clinic	Harare		Zimbabwe	8	2019																			33	85.6667
ha Highfield PolyClinic	Harare		Zimbabwe	8	2019																			300	332.333
ha Highlands FHS Clinic	Harare		Zimbabwe	8	2019																			32	26.3333
ha Highlands Primary Care Clinic	Harare		Zimbabwe	8	2019																			0	0
ha Hopley Clinic	Harare		Zimbabwe	8	2019																			193	175.333
ha Insco Wellness Clinic	Harare		Zimbabwe	8	2019
ha Kambuzuma PolyClinic	Harare		Zimbabwe	8	2019																			169	152.333
ha Kuwadzana Phase 4	Harare		Zimbabwe	8	2019																			790	442.667
ha Kuwadzana PolyClinic	Harare		Zimbabwe	8	2019																			349	351
ha Mabelreign Satellite Clinic	Harare		Zimbabwe	8	2019																			37	38.6667
ha Mabvuku PolyClinic	Harare		Zimbabwe	8	2019																			240	616
ha Mabvuku Satellite	Harare		Zimbabwe	8	2019																			0	0
ha Marlborough Satellite Clinic	Harare		Zimbabwe	8	2019																			57	85.6667
ha Matapi Clinic	Harare		Zimbabwe	8	2019																			0	0
ha Mbare Hostels Clinic	Harare		Zimbabwe	8	2019																			0	0
ha Mbare PolyClinic	Harare		Zimbabwe	8	2019																			250	181.667
ha Mbuya Dorcas Hospital	Harare		Zimbabwe	8	2019
ha Mount Pleasant Clinic	Harare		Zimbabwe	8	2019																			20	19.3333
ha Mufakose PolyClinic	Harare		Zimbabwe	8	2019																			60	84.6667
ha New Cranborne	Harare		Zimbabwe	8	2019
ha Parirenyatwa Clinic	Harare		Zimbabwe	8	2019																			68	111.333
ha Parirenyatwa Mbuya Nehanda Maternity Hospital	Harare		Zimbabwe	8	2019																			344	318
ha Parirenyatwa OPD	Harare		Zimbabwe	8	2019
ha Parktown Hospital	Harare		Zimbabwe	8	2019
ha Prospect Palms	Harare		Zimbabwe	8	2019
ha Queen of Peace	Harare		Zimbabwe	8	2019
ha Red Crescent Society	Harare		Zimbabwe	8	2019																			0	0
ha Rujeko PolyClinic	Harare		Zimbabwe	8	2019																			101	116.667
ha Rutsanana PolyClinic	Harare		Zimbabwe	8	2019																			167	262.333
ha Southerton Clinic	Harare		Zimbabwe	8	2019																			0	0
ha Starlight	Harare		Zimbabwe	8	2019																			2	0.666667
ha Sunningdale Clinic	Harare		Zimbabwe	8	2019																			40	57.6667
ha Tafara FHS Clinic	Harare		Zimbabwe	8	2019																			52	61
ha Warren Park PolyClinic	Harare		Zimbabwe	8	2019																			160	194.333
ha Waterfalls Clinic	Harare		Zimbabwe	8	2019																			114	99.3333
ha West End Hospital	Harare		Zimbabwe	8	2019
ha Western Triangle Clinic	Harare		Zimbabwe	8	2019																			0	0
ha Wilkins Infectious Diseases Hospital	Harare		Zimbabwe	8	2019
ha ZAPSO	Harare		Zimbabwe	8	2019
ha ZPS Chikurubi Farm Prison	Harare		Zimbabwe	8	2019
ha ZPS Chikurubi Female Prison Clinic	Harare		Zimbabwe	8	2019
ha ZPS Chikurubi Maximum Prison Hospital	Harare		Zimbabwe	8	2019
ha ZPS Chikurubi Maximum Prison Psychiatric	Harare		Zimbabwe	8	2019
ha ZPS Chikurubi Prison Dependants Clinic	Harare		Zimbabwe	8	2019
ha ZPS Chikurubi Prison Staff Hospital	Harare		Zimbabwe	8	2019
ms Blanket Clinic	Mat South		Zimbabwe	8	2019																			0	0
ms Buvuma Clinic	Mat South		Zimbabwe	8	2019																			2	2.33333
ms Colleen-bawn Clinic	Mat South		Zimbabwe	8	2019																			0	0
ms Garanyemba Clinic	Mat South		Zimbabwe	8	2019																			13	13.6667
ms Gungwe RHC	Mat South		Zimbabwe	8	2019																			10	11
ms Gwanda Provincial Hospital	Mat South		Zimbabwe	8	2019																			111	104.667
ms Gwanda ZNFPC Clinic	Mat South		Zimbabwe	8	2019
ms Jessie Clinic	Mat South		Zimbabwe	8	2019																			0	0
ms JM Polytech Clinic	Mat South		Zimbabwe	8	2019
ms Kafusi Clinic	Mat South		Zimbabwe	8	2019																			7	3.66667
ms Lushongwe Clinic	Mat South		Zimbabwe	8	2019																			16	17
ms Makwe RHC	Mat South		Zimbabwe	8	2019																			8	10
ms Manama Mission Hospital	Mat South		Zimbabwe	8	2019																			6	9.66667						11
ms Mapate Clinic	Mat South		Zimbabwe	8	2019																			4	4.33333
ms Mashaba Clinic	Mat South		Zimbabwe	8	2019																			8	10
ms Mtshabezi Mission Hospital	Mat South		Zimbabwe	8	2019																			71	78					15	15
ms Mzimuni Clinic	Mat South		Zimbabwe	8	2019																			9	7.33333
ms Nhwali RHC	Mat South		Zimbabwe	8	2019																			12	11.3333
ms Ntalale Clinic	Mat South		Zimbabwe	8	2019																			12	8.66667
ms Phakama Clinic	Mat South		Zimbabwe	8	2019																			42	34.3333
ms Selonga Clinic	Mat South		Zimbabwe	8	2019																			14	14
ms Sengezane Clinic	Mat South		Zimbabwe	8	2019																			12	11
ms Silikwe Clinic	Mat South		Zimbabwe	8	2019																			4	2.66667
ms Simbumbumbu RHC	Mat South		Zimbabwe	8	2019																			2	5
ms Sitezi Clinic	Mat South		Zimbabwe	8	2019																			4	3.66667
ms Stanmore RHC	Mat South		Zimbabwe	8	2019																			20	12.3333
ms Vumbachikwe Clinic	Mat South		Zimbabwe	8	2019																			0	0
ms West Nicholson Clinic	Mat South		Zimbabwe	8	2019																			10	7.66667
ms ZPS Gwanda Prison Clinic	Mat South		Zimbabwe	8	2019																			0	0
bu Blesssed Heart	Bulawayo		Zimbabwe	9	2019
bu Bulawayo Family Health Clinic	Bulawayo		Zimbabwe	9	2019
bu Bulawayo Maternal Health Clinic	Bulawayo		Zimbabwe	9	2019
bu Cowdray Park Clinic	Bulawayo		Zimbabwe	9	2019																			98	161.667
bu Dr Shennan Clinic	Bulawayo		Zimbabwe	9	2019																			1	12.3333
bu EF Watson Clinic	Bulawayo		Zimbabwe	9	2019																			35	34
bu Emakhandeni Clinic	Bulawayo		Zimbabwe	9	2019																			22	27.6667
bu Entumbane Clinic	Bulawayo		Zimbabwe	9	2019																			47	57.3333
bu Ingutsheni Central Hospital	Bulawayo		Zimbabwe	9	2019
bu Jubilee Clinic	Bulawayo		Zimbabwe	9	2019																				1.5
bu Khami Road Clinic	Bulawayo		Zimbabwe	9	2019																				0
bu Luveve Clinic	Bulawayo		Zimbabwe	9	2019																			51	54
bu Magwegwe Clinic	Bulawayo		Zimbabwe	9	2019																			45	52
bu Maqhawe Clinic	Bulawayo		Zimbabwe	9	2019																			14	13.6667
bu Marondera Poly Clinic	Bulawayo		Zimbabwe	9	2019																			11	7
bu Mater Dei Hospital	Bulawayo		Zimbabwe	9	2019
bu Maternal and Child Health Centre	Bulawayo		Zimbabwe	9	2019																			67	71
bu Mpilo Central Hospital	Bulawayo		Zimbabwe	9	2019																			807	616
bu Mzilikazi Clinic	Bulawayo		Zimbabwe	9	2019																			57	67.6667
bu National University of Science and Technology	Bulawayo		Zimbabwe	9	2019
bu Njube Clinic	Bulawayo		Zimbabwe	9	2019																			26	31.6667
bu Nketa Clinic	Bulawayo		Zimbabwe	9	2019																			37	48.6667
bu Nkulumane Clinic	Bulawayo		Zimbabwe	9	2019																			82	65.6667
bu Northern Suburbs Clinic	Bulawayo		Zimbabwe	9	2019																			48	51.3333
bu Pelandaba Clinic	Bulawayo		Zimbabwe	9	2019																			112	81
bu Princess Margaret Clinic	Bulawayo		Zimbabwe	9	2019																			131	116
bu PSI New Start Clinic	Bulawayo		Zimbabwe	9	2019
bu Pumula Clinic	Bulawayo		Zimbabwe	9	2019																			39	68.6667
bu Pumula South Clinic	Bulawayo		Zimbabwe	9	2019																			18	28.3333
bu Pumula South Private Maternity Clinic	Bulawayo		Zimbabwe	9	2019																				2.5
bu Royal Women's Clinic	Bulawayo		Zimbabwe	9	2019
bu Tshabalala Clinic	Bulawayo		Zimbabwe	9	2019																			35	42.3333
bu Tshabalala Pvt Maternity Clinic	Bulawayo		Zimbabwe	9	2019																			1	1.33333
bu United Bulawayo Hospital	Bulawayo		Zimbabwe	9	2019																			61	91.6667						46
ha Arcadia Clinic	Harare		Zimbabwe	9	2019
ha Avondale Clinic	Harare		Zimbabwe	9	2019																			37	33
ha Baines Avenue Clinic	Harare		Zimbabwe	9	2019
ha Beatrice Road Hospital	Harare		Zimbabwe	9	2019
ha Belvedere Satellite Clinic	Harare		Zimbabwe	9	2019																			12	33
ha Borrowdale Clinic	Harare		Zimbabwe	9	2019																			16	29.3333
ha Braeside FHS Clinic	Harare		Zimbabwe	9	2019																			184	162
ha Budiriro PolyClinic	Harare		Zimbabwe	9	2019																			445	391
ha Budiriro Satellite Clinic	Harare		Zimbabwe	9	2019																			71	63.6667
ha Chitungwiza Maternity Services	Harare		Zimbabwe	9	2019																			171	147.5
ha Chitungwiza OPD	Harare		Zimbabwe	9	2019
ha Delta Graniteside Clinic	Harare		Zimbabwe	9	2019
ha Dunameon	Harare		Zimbabwe	9	2019																			4	4
ha Eastley FHS Clinic	Harare		Zimbabwe	9	2019																			20	24
ha Glen Norah Medical Centre	Harare		Zimbabwe	9	2019																				0
ha Glen Norah Satellite Clinic	Harare		Zimbabwe	9	2019																			0	0
ha Glen View Maternity Home	Harare		Zimbabwe	9	2019
ha Glen View PolyClinic	Harare		Zimbabwe	9	2019																			162	191
ha Glen View Satellite Clinic	Harare		Zimbabwe	9	2019																			0	0
ha Greendale FHS Clinic	Harare		Zimbabwe	9	2019																			34	34
ha Harare city centre VMMC clinic	Harare		Zimbabwe	9	2019
ha Harare Maternity	Harare		Zimbabwe	9	2019																				335
ha Harare OPD	Harare		Zimbabwe	9	2019
ha Harare Paediatric	Harare		Zimbabwe	9	2019
ha Hatcliffe PolyClinic	Harare		Zimbabwe	9	2019																			152	139.667
ha Hatfield Clinic	Harare		Zimbabwe	9	2019																			192	119.667
ha Highfield PolyClinic	Harare		Zimbabwe	9	2019																			386	364.333
ha Highlands FHS Clinic	Harare		Zimbabwe	9	2019																			35	28.3333
ha Highlands Primary Care Clinic	Harare		Zimbabwe	9	2019																			0	0
ha Hopley Clinic	Harare		Zimbabwe	9	2019																			170	190.667
ha Insco Wellness Clinic	Harare		Zimbabwe	9	2019																				0
ha Kambuzuma PolyClinic	Harare		Zimbabwe	9	2019																			154	141.667
ha Kuwadzana Phase 4	Harare		Zimbabwe	9	2019																			343	404
ha Kuwadzana PolyClinic	Harare		Zimbabwe	9	2019																			309	338.667
ha Mabelreign Satellite Clinic	Harare		Zimbabwe	9	2019																			42	39.5
ha Mabvuku PolyClinic	Harare		Zimbabwe	9	2019																			868	434
ha Mabvuku Satellite	Harare		Zimbabwe	9	2019																			0	0
ha Marlborough Satellite Clinic	Harare		Zimbabwe	9	2019																			67	62
ha Matapi Clinic	Harare		Zimbabwe	9	2019																			0	0
ha Mbare Hostels Clinic	Harare		Zimbabwe	9	2019																			0	0
ha Mbare PolyClinic	Harare		Zimbabwe	9	2019																			170	174.667
ha Mbuya Dorcas Hospital	Harare		Zimbabwe	9	2019
ha Mount Pleasant Clinic	Harare		Zimbabwe	9	2019																			10	17.3333
ha Mufakose PolyClinic	Harare		Zimbabwe	9	2019																			95	72.3333
ha New Cranborne	Harare		Zimbabwe	9	2019
ha Parirenyatwa Clinic	Harare		Zimbabwe	9	2019																			171	133
ha Parirenyatwa Mbuya Nehanda Maternity Hospital	Harare		Zimbabwe	9	2019																			225	190.333
ha Parirenyatwa OPD	Harare		Zimbabwe	9	2019
ha Parktown Hospital	Harare		Zimbabwe	9	2019
ha Prospect Palms	Harare		Zimbabwe	9	2019
ha Queen of Peace	Harare		Zimbabwe	9	2019
ha Red Crescent Society	Harare		Zimbabwe	9	2019																			0	0
ha Rujeko PolyClinic	Harare		Zimbabwe	9	2019																			134	124
ha Rutsanana PolyClinic	Harare		Zimbabwe	9	2019																			370	292.333
ha Southerton Clinic	Harare		Zimbabwe	9	2019																			0	0
ha Starlight	Harare		Zimbabwe	9	2019																			0	1.33333
ha Sunningdale Clinic	Harare		Zimbabwe	9	2019																			108	66.3333
ha Tafara FHS Clinic	Harare		Zimbabwe	9	2019																			57	83
ha Warren Park PolyClinic	Harare		Zimbabwe	9	2019																			263	179
ha Waterfalls Clinic	Harare		Zimbabwe	9	2019																			95	125.333
ha West End Hospital	Harare		Zimbabwe	9	2019
ha Western Triangle Clinic	Harare		Zimbabwe	9	2019																			0	0
ha Wilkins Infectious Diseases Hospital	Harare		Zimbabwe	9	2019
ha ZAPSO	Harare		Zimbabwe	9	2019
ha ZPS Chikurubi Farm Prison	Harare		Zimbabwe	9	2019
ha ZPS Chikurubi Female Prison Clinic	Harare		Zimbabwe	9	2019
ha ZPS Chikurubi Maximum Prison Hospital	Harare		Zimbabwe	9	2019
ha ZPS Chikurubi Maximum Prison Psychiatric	Harare		Zimbabwe	9	2019
ha ZPS Chikurubi Prison Dependants Clinic	Harare		Zimbabwe	9	2019
ha ZPS Chikurubi Prison Staff Hospital	Harare		Zimbabwe	9	2019
ms Blanket Clinic	Mat South		Zimbabwe	9	2019																			0	0
ms Buvuma Clinic	Mat South		Zimbabwe	9	2019																			3	5
ms Colleen-bawn Clinic	Mat South		Zimbabwe	9	2019																			0	0
ms Garanyemba Clinic	Mat South		Zimbabwe	9	2019																			13	13.6667
ms Gungwe RHC	Mat South		Zimbabwe	9	2019																			6	6.66667
ms Gwanda Provincial Hospital	Mat South		Zimbabwe	9	2019																			86	83						57
ms Gwanda ZNFPC Clinic	Mat South		Zimbabwe	9	2019
ms Jessie Clinic	Mat South		Zimbabwe	9	2019																			0	0
ms JM Polytech Clinic	Mat South		Zimbabwe	9	2019
ms Kafusi Clinic	Mat South		Zimbabwe	9	2019																			3	4.66667
ms Lushongwe Clinic	Mat South		Zimbabwe	9	2019																			19	19
ms Makwe RHC	Mat South		Zimbabwe	9	2019																			12	9
ms Manama Mission Hospital	Mat South		Zimbabwe	9	2019																			14	8.33333
ms Mapate Clinic	Mat South		Zimbabwe	9	2019																			6	4.33333
ms Mashaba Clinic	Mat South		Zimbabwe	9	2019																			14	12.3333
ms Mtshabezi Mission Hospital	Mat South		Zimbabwe	9	2019																			95	73.3333						15
ms Mzimuni Clinic	Mat South		Zimbabwe	9	2019																			11	7.66667
ms Nhwali RHC	Mat South		Zimbabwe	9	2019																			6	7.66667
ms Ntalale Clinic	Mat South		Zimbabwe	9	2019																			2	5
ms Phakama Clinic	Mat South		Zimbabwe	9	2019																			31	37.3333
ms Selonga Clinic	Mat South		Zimbabwe	9	2019																			20	18.6667
ms Sengezane Clinic	Mat South		Zimbabwe	9	2019																			8	10.3333
ms Silikwe Clinic	Mat South		Zimbabwe	9	2019																			3	8
ms Simbumbumbu RHC	Mat South		Zimbabwe	9	2019																			2	1.66667
ms Sitezi Clinic	Mat South		Zimbabwe	9	2019																			5	5.33333
ms Stanmore RHC	Mat South		Zimbabwe	9	2019																			11	12.6667
ms Vumbachikwe Clinic	Mat South		Zimbabwe	9	2019																			0	0
ms West Nicholson Clinic	Mat South		Zimbabwe	9	2019																			8	9
ms ZPS Gwanda Prison Clinic	Mat South		Zimbabwe	9	2019																			0	0
bu Blesssed Heart	Bulawayo		Zimbabwe	10	2019
bu Bulawayo Family Health Clinic	Bulawayo		Zimbabwe	10	2019
bu Bulawayo Maternal Health Clinic	Bulawayo		Zimbabwe	10	2019
bu Cowdray Park Clinic	Bulawayo		Zimbabwe	10	2019																			289	154
bu Dr Shennan Clinic	Bulawayo		Zimbabwe	10	2019																			13	10.3333
bu EF Watson Clinic	Bulawayo		Zimbabwe	10	2019																			36	32.3333
bu Emakhandeni Clinic	Bulawayo		Zimbabwe	10	2019																			15	19.3333
bu Entumbane Clinic	Bulawayo		Zimbabwe	10	2019																			57	49
bu Ingutsheni Central Hospital	Bulawayo		Zimbabwe	10	2019
bu Jubilee Clinic	Bulawayo		Zimbabwe	10	2019																			1	1
bu Khami Road Clinic	Bulawayo		Zimbabwe	10	2019																			0	0
bu Luveve Clinic	Bulawayo		Zimbabwe	10	2019																			62	55
bu Magwegwe Clinic	Bulawayo		Zimbabwe	10	2019																			62	58.3333
bu Maqhawe Clinic	Bulawayo		Zimbabwe	10	2019																			9	18
bu Marondera Poly Clinic	Bulawayo		Zimbabwe	10	2019																			7	7
bu Mater Dei Hospital	Bulawayo		Zimbabwe	10	2019
bu Maternal and Child Health Centre	Bulawayo		Zimbabwe	10	2019																			81	82
bu Mpilo Central Hospital	Bulawayo		Zimbabwe	10	2019																			497	610.667
bu Mzilikazi Clinic	Bulawayo		Zimbabwe	10	2019																			86	68.3333
bu National University of Science and Technology	Bulawayo		Zimbabwe	10	2019
bu Njube Clinic	Bulawayo		Zimbabwe	10	2019																			48	35.3333
bu Nketa Clinic	Bulawayo		Zimbabwe	10	2019																			56	51
bu Nkulumane Clinic	Bulawayo		Zimbabwe	10	2019																			43	66.3333
bu Northern Suburbs Clinic	Bulawayo		Zimbabwe	10	2019																			55	48.6667
bu Pelandaba Clinic	Bulawayo		Zimbabwe	10	2019																			82	97.3333
bu Princess Margaret Clinic	Bulawayo		Zimbabwe	10	2019																			81	93.3333
bu PSI New Start Clinic	Bulawayo		Zimbabwe	10	2019
bu Pumula Clinic	Bulawayo		Zimbabwe	10	2019																			103	60.3333
bu Pumula South Clinic	Bulawayo		Zimbabwe	10	2019																			39	29.6667
bu Pumula South Private Maternity Clinic	Bulawayo		Zimbabwe	10	2019																			0	2.5
bu Royal Women's Clinic	Bulawayo		Zimbabwe	10	2019
bu Tshabalala Clinic	Bulawayo		Zimbabwe	10	2019																			45	47.6667
bu Tshabalala Pvt Maternity Clinic	Bulawayo		Zimbabwe	10	2019																			0	1.33333
bu United Bulawayo Hospital	Bulawayo		Zimbabwe	10	2019																			87	69.3333						35
ha Arcadia Clinic	Harare		Zimbabwe	10	2019
ha Avondale Clinic	Harare		Zimbabwe	10	2019																			36	24.3333
ha Baines Avenue Clinic	Harare		Zimbabwe	10	2019
ha Beatrice Road Hospital	Harare		Zimbabwe	10	2019
ha Belvedere Satellite Clinic	Harare		Zimbabwe	10	2019																			54	33
ha Borrowdale Clinic	Harare		Zimbabwe	10	2019																			20	12
ha Braeside FHS Clinic	Harare		Zimbabwe	10	2019																			164	138
ha Budiriro PolyClinic	Harare		Zimbabwe	10	2019																			367	282.333
ha Budiriro Satellite Clinic	Harare		Zimbabwe	10	2019																			69	48
ha Chitungwiza Maternity Services	Harare		Zimbabwe	10	2019																				171
ha Chitungwiza OPD	Harare		Zimbabwe	10	2019
ha Delta Graniteside Clinic	Harare		Zimbabwe	10	2019
ha Dunameon	Harare		Zimbabwe	10	2019																			2	2.33333
ha Eastley FHS Clinic	Harare		Zimbabwe	10	2019																			33	30.3333
ha Glen Norah Medical Centre	Harare		Zimbabwe	10	2019
ha Glen Norah Satellite Clinic	Harare		Zimbabwe	10	2019																			0	0
ha Glen View Maternity Home	Harare		Zimbabwe	10	2019
ha Glen View PolyClinic	Harare		Zimbabwe	10	2019																			222	128
ha Glen View Satellite Clinic	Harare		Zimbabwe	10	2019																			0	0
ha Greendale FHS Clinic	Harare		Zimbabwe	10	2019																			51	36.3333
ha Harare city centre VMMC clinic	Harare		Zimbabwe	10	2019
ha Harare Maternity	Harare		Zimbabwe	10	2019																			0	0
ha Harare OPD	Harare		Zimbabwe	10	2019
ha Harare Paediatric	Harare		Zimbabwe	10	2019
ha Hatcliffe PolyClinic	Harare		Zimbabwe	10	2019																			125	92.3333
ha Hatfield Clinic	Harare		Zimbabwe	10	2019																			134	125
ha Highfield PolyClinic	Harare		Zimbabwe	10	2019																			407	299
ha Highlands FHS Clinic	Harare		Zimbabwe	10	2019																			18	24.3333
ha Highlands Primary Care Clinic	Harare		Zimbabwe	10	2019																				0
ha Hopley Clinic	Harare		Zimbabwe	10	2019																			209	204.667
ha Insco Wellness Clinic	Harare		Zimbabwe	10	2019																			0	0
ha Kambuzuma PolyClinic	Harare		Zimbabwe	10	2019																			102	88.3333
ha Kuwadzana Phase 4	Harare		Zimbabwe	10	2019																			79	157
ha Kuwadzana PolyClinic	Harare		Zimbabwe	10	2019																			358	225.667
ha Mabelreign Satellite Clinic	Harare		Zimbabwe	10	2019																				21
ha Mabvuku PolyClinic	Harare		Zimbabwe	10	2019																			194	354
ha Mabvuku Satellite	Harare		Zimbabwe	10	2019																				0
ha Marlborough Satellite Clinic	Harare		Zimbabwe	10	2019																				33.5
ha Matapi Clinic	Harare		Zimbabwe	10	2019																			0	0
ha Mbare Hostels Clinic	Harare		Zimbabwe	10	2019																			0	0
ha Mbare PolyClinic	Harare		Zimbabwe	10	2019																			104	91.3333
ha Mbuya Dorcas Hospital	Harare		Zimbabwe	10	2019
ha Mount Pleasant Clinic	Harare		Zimbabwe	10	2019																			22	10.6667
ha Mufakose PolyClinic	Harare		Zimbabwe	10	2019																			62	80.3333
ha New Cranborne	Harare		Zimbabwe	10	2019
ha Parirenyatwa Clinic	Harare		Zimbabwe	10	2019																			160	155.333
ha Parirenyatwa Mbuya Nehanda Maternity Hospital	Harare		Zimbabwe	10	2019																			2	75.6667
ha Parirenyatwa OPD	Harare		Zimbabwe	10	2019																				2
ha Parktown Hospital	Harare		Zimbabwe	10	2019
ha Prospect Palms	Harare		Zimbabwe	10	2019
ha Queen of Peace	Harare		Zimbabwe	10	2019
ha Red Crescent Society	Harare		Zimbabwe	10	2019																			0	0
ha Rujeko PolyClinic	Harare		Zimbabwe	10	2019																			137	95
ha Rutsanana PolyClinic	Harare		Zimbabwe	10	2019																			340	242
ha Southerton Clinic	Harare		Zimbabwe	10	2019																			0	0
ha Starlight	Harare		Zimbabwe	10	2019																			2	2.33333
ha Sunningdale Clinic	Harare		Zimbabwe	10	2019																			51	57.3333
ha Tafara FHS Clinic	Harare		Zimbabwe	10	2019																			140	70.3333
ha Warren Park PolyClinic	Harare		Zimbabwe	10	2019																			114	125.667
ha Waterfalls Clinic	Harare		Zimbabwe	10	2019																			167	87.3333
ha West End Hospital	Harare		Zimbabwe	10	2019
ha Western Triangle Clinic	Harare		Zimbabwe	10	2019																			0	0
ha Wilkins Infectious Diseases Hospital	Harare		Zimbabwe	10	2019
ha ZAPSO	Harare		Zimbabwe	10	2019
ha ZPS Chikurubi Farm Prison	Harare		Zimbabwe	10	2019
ha ZPS Chikurubi Female Prison Clinic	Harare		Zimbabwe	10	2019
ha ZPS Chikurubi Maximum Prison Hospital	Harare		Zimbabwe	10	2019
ha ZPS Chikurubi Maximum Prison Psychiatric	Harare		Zimbabwe	10	2019
ha ZPS Chikurubi Prison Dependants Clinic	Harare		Zimbabwe	10	2019
ha ZPS Chikurubi Prison Staff Hospital	Harare		Zimbabwe	10	2019
ms Blanket Clinic	Mat South		Zimbabwe	10	2019																			0	0
ms Buvuma Clinic	Mat South		Zimbabwe	10	2019																			10	5.66667
ms Colleen-bawn Clinic	Mat South		Zimbabwe	10	2019																			0	0
ms Garanyemba Clinic	Mat South		Zimbabwe	10	2019																			15	13.6667
ms Gungwe RHC	Mat South		Zimbabwe	10	2019																			4	6.33333
ms Gwanda Provincial Hospital	Mat South		Zimbabwe	10	2019																			52	76.6667					57	57
ms Gwanda ZNFPC Clinic	Mat South		Zimbabwe	10	2019
ms Jessie Clinic	Mat South		Zimbabwe	10	2019																			0	0
ms JM Polytech Clinic	Mat South		Zimbabwe	10	2019
ms Kafusi Clinic	Mat South		Zimbabwe	10	2019																			4	4.66667
ms Lushongwe Clinic	Mat South		Zimbabwe	10	2019																			22	21
ms Makwe RHC	Mat South		Zimbabwe	10	2019																			7	8
ms Manama Mission Hospital	Mat South		Zimbabwe	10	2019																			5	7.33333
ms Mapate Clinic	Mat South		Zimbabwe	10	2019																			3	4
ms Mashaba Clinic	Mat South		Zimbabwe	10	2019																			15	12
ms Mtshabezi Mission Hospital	Mat South		Zimbabwe	10	2019																			54	69
ms Mzimuni Clinic	Mat South		Zimbabwe	10	2019																			3	5.66667
ms Nhwali RHC	Mat South		Zimbabwe	10	2019																			5	5.33333
ms Ntalale Clinic	Mat South		Zimbabwe	10	2019																			1	3.66667
ms Phakama Clinic	Mat South		Zimbabwe	10	2019																			39	39
ms Selonga Clinic	Mat South		Zimbabwe	10	2019																			22	18
ms Sengezane Clinic	Mat South		Zimbabwe	10	2019																			11	9.66667
ms Silikwe Clinic	Mat South		Zimbabwe	10	2019																			17	7
ms Simbumbumbu RHC	Mat South		Zimbabwe	10	2019																			1	2.33333
ms Sitezi Clinic	Mat South		Zimbabwe	10	2019																			7	7.33333
ms Stanmore RHC	Mat South		Zimbabwe	10	2019																			7	8.66667
ms Vumbachikwe Clinic	Mat South		Zimbabwe	10	2019																			0	0
ms West Nicholson Clinic	Mat South		Zimbabwe	10	2019																			9	10.6667
ms ZPS Gwanda Prison Clinic	Mat South		Zimbabwe	10	2019																			0	0
[truncated: 4,127 more rows]
[truncated: 53 more columns]

## Sheet: School
	Girls	Boys
2019 1	2951	2571
2	3186	2844
3	4265	3698
4	4350	3677
5	3141	2752
6	2020	1716
7	3195	2759
8	4298	3655
9	4298	3636
10	3188	2703
11	3190	2703
12
2020 1	3606	3168
2	4143	3585
3	4082	3617
4
5
6
7	4032	3634
8	4026	3630
9	4018	3536
10	4017	3558
11	4030	3524
12	2484	2293
2021 1	3830	3583
2	4113	3794
3	4037	3828

## Sheet: Deaths
		Deaths
	2019 1	165
	2	120
	3	114
	4	141
	5	187
	6	154
	7	163
	8	127
	9	141
	10	131
	11	140
	12	144
	2020 1	173
	2	173
	3	160
	4	159
	5	140
	6	161
	7	119
	8	154
	9	143
	10	145
	11	162
	12	167
	2021 1	216
	2	287
	3	214

## Sheet: Growth monitoring
Sum of WAZ_2SD<-2SD	Column Labels
Row Labels	Chakechake District Hospital	Chumbuni PHCU+	Kwamtipura PHCU	Mpendae PHCU+	Mwembeladu Hospital	Pujini PHCU+	Rahaleo PHCU+	Tundauwa PHCU+	Vitongoji Cottage Hospital	Wesha PHCU+	Zanzibar_other_facilities	Grand Total
2019	7135	3986	7540	7005	8100	7562	7562	1908	989	988	742510	795285
1	468	495	669	601	503	548	548	176	115	116	124494	128733
2	382	435	566	571	535	558	558	176	73	77	42844	46775
3	2245	580	588	538	0	650	650	0	76	78	40443	45848
4	305	540	577	511	660	720	720	159	78	72	44212	48554
5	454	596	551	553	721	1253	1253	148	55	101	39005	44690
6	468	0	532	621	891	635	635	146	61	57	40597	44643
7	432	0	621	520	1056	481	481	168	104	98	45828	49789
8	496	550	721	659	925	472	472	177	92	78	42990	47632
9	496	296	653	565	796	565	565	191	68	84	44217	48496
10	486	494	601	653	626	532	532	194	86	113	44517	48834
11	389	0	946	561	789	612	612	204	77	59	81115	85364
12	514	0	515	652	598	536	536	169	104	55	152248	155927
2020	3	11	852	60	2	22	10	17	7	65	10994	12043
1	0	0	0	0	0	0	0	0	0	0	31	31
2	0	0	0	5	0	0	0	0	0	0	362	367
3	0	3	0	13	2	0	0	0	1	0	704	723
4	0	1	5	0	0	0	0	3	1	0	489	499
5	0	0	13	0	0	0	0	2	0	31	676	722
6	0	0	25	0	0	3	0	4	0	32	793	857
7	3	2	108	0	0	3	0	0	0	1	584	701
8	0	1	3	3	0	13	2	2	1	0	939	964
9	0	0	32	0	0	3	0	3	1	1	2209	2249
10	0	1	666	4	0	0	3	3	0	0	2078	2755
11	0	2	0	13	0	0	1	0	2	0	1009	1027
12	0	1	0	22	0	0	4	0	1	0	1120	1148
2021	1252	3297	1120	1234	3142	440	1650	173	878	98	103118	116402
1	406	2289	3	376	974	124	691	3	145	3	27542	32556
2	442	725	621	354	981	141	483	136	589	0	36059	40531
3	404	283	496	504	1187	175	476	34	144	95	39517	43315
Grand Total	8390	7294	9512	8299	11244	8024	9222	2098	1874	1151	856622	923730

## Sheet: MAM
Sum of WAZ_<-2SD-3SD	Column Labels
Row Labels	Chakechake District Hospital	Chumbuni PHCU+	Kwamtipura PHCU	Mnazi Mmoja Hospital	Mpendae PHCU+	Mwembeladu Hospital	Pujini PHCU+	Rahaleo PHCU+	Sebleni PHCU	Tundauwa PHCU+	Vitongoji Cottage Hospital	Wesha PHCU+	Zanzibar_other_facilities	Grand Total
2019	28	147	507		158	784	48	48	207	163	24	87	34767	36968
1	1	18	6		14	154	15	15	0	5	0	20	1937	2185
2	0	18	2		14	70	4	4	0	0	1	6	3105	3224
3	0	23	4		6	0	0	0	37	133	3	13	3025	3244
4	0	14	16		7	32	6	6	27	9	4	10	3377	3508
5	5	13	43		32	13	0	0	39	4	5	6	2501	2661
6	9	0	33		13	276	0	0	20	2	2	4	3071	3430
7	3	0	22		7	17	0	0	13	2	4	8	3018	3094
8	3	6	80		6	57	0	0	46	3	2	5	3014	3222
9	6	0	3		30	10	0	0	12	4	1	7	2832	2905
10	0	55	147		5	78	0	0	0	1	1	5	2565	2857
11	0	0	123		8	43	0	0	12	0	0	0	2916	3102
12	1	0	28		16	34	23	23	1	0	1	3	3406	3536
2020	1494	11730	4956		2397	11069	1894	2097	0	1397	868	668	217607	256177
1	0	0	0		0	0	0	0	0	0	0	0	1880	1880
2	0	0	0		300	393	0	0	0	0	0	0	9116	9809
3	0	1448	0		570	660	532	0	0	0	122	0	16019	19351
4	0	1205	461		0	711	332	0	0	116	66	0	17483	20374
5	525	0	454		0	491	0	0	0	125	59	56	17338	19048
6	0	0	722		0	616	105	0	0	147	94	71	19435	21190
7	468	1323	502		0	646	110	0	0	165	119	76	19734	23143
8	501	1436	635		3	842	482	545	0	183	110	81	19738	24556
9	0	1644	539		388	815	231	0	0	241	117	120	27327	31422
10	0	1567	3		238	856	102	341	0	165	0	85	22068	25425
11	0	1330	1115		416	928	0	674	0	187	87	69	21601	26407
12	0	1777	525		482	4111	0	537	0	68	94	110	25868	33572
2021	2	32	578		202	2	0	15	24	97	0	87	6857	7896
1	0	1	578		13	0	0	1	11	94	0	86	3565	4349
2	2	27	0		69	1	0	6	2	2	0	0	1018	1127
3	0	4	0		120	1	0	8	11	1	0	1	2274	2420
Grand Total	1524	11909	6041		2757	11855	1942	2160	231	1657	892	842	259231	301041

## Sheet: SAM
Sum of WAZ_<-3SD	Column Labels
Row Labels	Chakechake District Hospital	Chumbuni PHCU+	Kwamtipura PHCU	Mnazi Mmoja Hospital	Mpendae PHCU+	Mwembeladu Hospital	Pujini PHCU+	Rahaleo PHCU+	Sebleni PHCU	Tundauwa PHCU+	Vitongoji Cottage Hospital	Wesha PHCU+	Zanzibar_other_facilities	Grand Total
2019	2	7	16		7	13	3	3	22	17	0	10	5476	5576
1	0	0	0		0	4	0	0	0	0	0	3	155	162
2	0	0	0		0	1	0	0	0	3	0	0	367	371
3	0	0	0		1	0	1	1	0	0	0	0	190	193
4	0	3	1		2	3	0	0	0	0	0	0	560	569
5	0	2	5		2	2	0	0	7	2	0	0	295	315
6	0	0	0		0	0	0	0	2	0	0	0	449	451
7	0	0	5		0	0	0	0	5	7	0	1	928	946
8	0	0	0		0	1	0	0	4	2	0	0	154	161
9	0	0	0		0	1	0	0	4	0	0	0	298	303
10	0	2	4		0	0	0	0	0	1	0	0	329	336
11	0	0	0		0	1	0	0	0	1	0	6	1599	1607
12	2	0	1		2	0	2	2	0	1	0	0	152	162
2020	0	5	0		4	6	3	0	0	0	0	4	918	940
1	0	0	0		0	0	0	0	0	0	0	0	10	10
2	0	0	0		2	2	0	0	0	0	0	0	28	32
3	0	1	0		0	1	0	0	0	0	0	0	42	44
4	0	2	0		0	0	0	0	0	0	0	0	51	53
5	0	0	0		0	1	0	0	0	0	0	1	62	64
6	0	0	0		0	2	2	0	0	0	0	1	88	93
7	0	0	0		0	0	1	0	0	0	0	0	62	63
8	0	0	0		0	0	0	0	0	0	0	0	71	71
9	0	1	0		0	0	0	0	0	0	0	2	155	158
10	0	0	0		0	0	0	0	0	0	0	0	69	69
11	0	0	0		0	0	0	0	0	0	0	0	61	61
12	0	1	0		2	0	0	0	0	0	0	0	219	222
2021	0	1	2		12	0	0	11	0	1	0	1	377	405
1	0	1	0		8	0	0	9	0	0	0	1	103	122
2	0	0	0		4	0	0	1	0	0	0	0	129	134
3	0	0	2		0	0	0	1	0	1	0	0	145	149
Grand Total	2	13	18		23	19	6	14	22	18	0	15	6771	6921
	Sum of FP_Continuing_clients	Column Labels
	Row Labels	Chakechake District Hospital	Chumbuni PHCU+	Kwamtipura PHCU	Mnazi Mmoja Hospital	Mpendae PHCU+	Mwembeladu Hospital	Pujini PHCU+	Rahaleo PHCU+	Sebleni PHCU	Tundauwa PHCU+	Vitongoji Cottage Hospital	Wesha PHCU+	Zanzibar_other_facilities	Grand Total
	5	63	44	88		156	127	14	73	84	12	7	4	4023	4695
	6	61	16	82		89	232	13	72	89	9	9	2	4004	4678
	7	69	0	66		105	205	20	8	99	12	4	2	4405	4995
	8	45	57	81		70	220	1	12	95	11	3	3	3920	4518
	9	63	85	86		99	200	9	87	78	6	8	4	4623	5348
	10	66	102	88		105	157	16	98	98	12	3	7	4572	5324
	11	36	73	110		99	101	6	53	88	2	4	4	3771	4347
	12	76	99	84		75	65	2	95	67	3	4	9	4939	5518
	1	64	111	78		99	125	12	88	104	17	4	4	4934	5640
	2	0	89	90		134	40	10	72	55	5	4	4	4094	4597
	3	65	123	90		96	127	6	90	85	10	2	1	4930	5625
	4	56	114	82		122	204	11	70	69	3	8	1	4000	4740
	5	56	84	102		110	60	10	77	70	3	4	8	3664	4248
	6	109	91	93		158	117	4	86	116	4	7	3	4553	5341
	7	83	85	68		133	108	26	83	45	4	8	2	4125	4770
	8	68	102	85		157	150	15	680	76	8	8	3	4540	5892
	9	81	118	88		146	187	29	91	100	1	6	2	4602	5451
	10	65	95	0		121	123	33	84	66	0	7	5	4047	4646
	11	78	127	88		143	131	16	106	119	4	5	6	4445	5268
	12	62	152	91		128	154	18	932	67	5	8	3	4586	6206
	1	77	152	66		92	189	19	70	47	0	13	5	3764	4494
	2	44	88	6		92	113	15	116	76	7	12	4	3770	4343
	3	115	191	84		132	81	17	137	98	5	10	3	4564	5437

## Sheet: FP
Sum of FP_New_clients	Column Labels														2465
Row Labels	Chakechake District Hospital	Chumbuni PHCU+	Kwamtipura PHCU	Mpendae PHCU+	Mwembeladu Hospital	Pujini PHCU+	Rahaleo PHCU+	Sebleni PHCU	Tundauwa PHCU+	Vitongoji Cottage Hospital	Wesha PHCU+	Grand Total			2373
2019	590	527	361	731	1367	106	569	1109	88	180	113	5741			3564
1	63	24	36	40	74	15	67	56	12	12	17	416			2438
2	37	33	33	40	74	8	22	63	3	11	4	328			2189
3	38	0	30	77	129	5	58	307	7	13	3	667			2757
4	50	85	14	47	112	10	0	51	15	25	25	434			3173
5	60	50	19	73	69	17	31	71	13	21	15	439			2284
6	59	5	24	66	93	0	44	88	14	21	14	428			2946
7	55	0	47	87	175	4	67	114	3	7	6	565			2535
8	29	57	37	58	105	9	52	72	7	12	3	441			2309
9	68	79	33	57	150	3	79	80	7	16	10	582			2758
10	35	78	32	67	144	19	53	62	2	14	1	507			2354
11	36	46	35	50	132	8	45	76	1	9	3	441			2087
12	60	70	21	69	110	8	51	69	4	19	12	493			3003
2020	1149	833	297	512	1299	64	911	1046	75	170	62	6418			2192
1	60	42	30	70	127	8	160	74	0	12	4	587			1674
2	49	56	23	42	89	1	58	67	3	6	5	399			4068
3	72	84	29	59	88	1	60	77	2	9	4	485			2953
4	75	43	22	20	76	4	25	71	3	14	5	358			3437
5	44	26	17	22	67	2	35	70	4	5	2	294			2918
6	263	117	24	72	168	0	40	133	13	19	9	858			2346
7	136	76	36	33	153	0	24	110	12	21	1	602			2679
8	105	73	28	51	179	6	47	86	1	26	20	622			2426
9	173	83	29	51	115	9	40	102	12	14	5	633			2112
10	49	68	0	27	72	8	343	87	7	4	0	665			2263
11	54	87	29	38	89	15	50	56	10	13	2	443			2337
12	69	78	30	27	76	10	29	113	8	27	5	472
2021	315	262	80	87	358	18	148	182	23	35	16	1524
1	79	133	22	27	129	12	46	67	8	10	6	539
2	126	59	19	27	128	5	42	50	9	14	6	485
3	110	70	39	33	101	1	60	65	6	11	4	500
Grand Total	2054	1622	738	1330	3024	188	1628	2337	186	385	191	13683
Row Labels	Chakechake District Hospital	Chumbuni PHCU+	Kwamtipura PHCU	Mnazi Mmoja Hospital	Mpendae PHCU+	Mwembeladu Hospital	Pujini PHCU+	Rahaleo PHCU+	Sebleni PHCU	Tundauwa PHCU+	Vitongoji Cottage Hospital	Wesha PHCU+	Zanzibar_other_facilities	Grand Total
5	63	44	88		156	127	14	73	84	12	7	4	4023	4695
6	61	16	82		89	232	13	72	89	9	9	2	4004	4678
7	69	0	66		105	205	20	8	99	12	4	2	4405	4995
8	45	57	81		70	220	1	12	95	11	3	3	3920	4518
9	63	85	86		99	200	9	87	78	6	8	4	4623	5348
10	66	102	88		105	157	16	98	98	12	3	7	4572	5324
11	36	73	110		99	101	6	53	88	2	4	4	3771	4347
12	76	99	84		75	65	2	95	67	3	4	9	4939	5518
1	64	111	78		99	125	12	88	104	17	4	4	4934	5640
2	0	89	90		134	40	10	72	55	5	4	4	4094	4597
3	65	123	90		96	127	6	90	85	10	2	1	4930	5625
4	56	114	82		122	204	11	70	69	3	8	1	4000	4740
5	56	84	102		110	60	10	77	70	3	4	8	3664	4248
6	109	91	93		158	117	4	86	116	4	7	3	4553	5341
7	83	85	68		133	108	26	83	45	4	8	2	4125	4770
8	68	102	85		157	150	15	680	76	8	8	3	4540	5892
9	81	118	88		146	187	29	91	100	1	6	2	4602	5451
10	65	95	0		121	123	33	84	66	0	7	5	4047	4646
11	78	127	88		143	131	16	106	119	4	5	6	4445	5268
12	62	152	91		128	154	18	932	67	5	8	3	4586	6206
1	77	152	66		92	189	19	70	47	0	13	5	3764	4494
2	44	88	6		92	113	15	116	76	7	12	4	3770	4343
3	115	191	84		132	81	17	137	98	5	10	3	4564	5437

## Sheet: Vaccinations
	Column Labels
	Zanzibar_other_facilities				Total Sum of imm_Polio	Total Sum of imm_Penta 1	Total Sum of imm_MR 1	Total Sum of imm_BCG
Row Labels	Sum of imm_Polio	Sum of imm_Penta 1	Sum of imm_MR 1	Sum of imm_BCG
2019	36779	51635	50404	69557	36779	51635	50404	69557
1	3281	4231	4432	5691	3281	4231	4432	5691
2	2904	3392	4196	5079	2904	3392	4196	5079
3	3256	3652	4971	5674	3256	3652	4971	5674
4	3483	4031	4371	5824	3483	4031	4371	5824
5	3553	4049	3978	6160	3553	4049	3978	6160
6	3813	4459	3938	6651	3813	4459	3938	6651
7	3738	5643	4536	6932	3738	5643	4536	6932
8	1801	5225	4076	6177	1801	5225	4076	6177
9	2462	4502	3436	4932	2462	4502	3436	4932
10	2630	4796	4584	5787	2630	4796	4584	5787
11	2967	3902	4072	5786	2967	3902	4072	5786
12	2891	3753	3814	4864	2891	3753	3814	4864
2020	37553	49852	49319	66156	37553	49852	49319	66156
1	2773	4024	4457	4979	2773	4024	4457	4979						Month/Year	Polio	Penta 1	Penta 2	Penta 3	MR1	MR 2	BCG
2	2645	3356	4085	4539	2645	3356	4085	4539						2019 1	3962	4825	4952	4409	5126	3688	6608
3	3469	3705	5212	6088	3469	3705	5212	6088						2	3687	3898	4125	4150	4863	3291	6138
4	3192	3914	4233	5851	3192	3914	4233	5851						3	4158	4250	4042	4370	5701	3406	6794
5	3238	3973	4200	6041	3238	3973	4200	6041						4	4470	4674	3925	3876	5112	3254	7145
6	4002	5241	4714	7458	4002	5241	4714	7458						5	4585	4794	4185	3542	4585	2981	7680
7	3587	4814	3908	6212	3587	4814	3908	6212						6	4660	5071	4690	4170	4399	2871	7894
8	3442	5151	3950	6060	3442	5151	3950	6060						7	4658	6439	5319	4923	5128	3120	8353
9	2979	4604	3843	484	2979	4604	3843	484						8	2033	6098	5801	5368	4614	2931	7254
10	2896	3769	3106	6233	2896	3769	3106	6233						9	3100	5420	5157	5343	4052	2643	6383
11	2619	2868	2694	6943	2619	2868	2694	6943						10	3187	5524	5797	5857	5118	3559	6990
12	2711	4433	4917	5268	2711	4433	4917	5268						11	3869	4519	4913	5475	4659	3265	6885
2021	9463	10067	12517	16035	9463	10067	12517	16035						12	3593	4365	4282	4886	4434	3386	6068
1	2825	3411	4457	5065	2825	3411	4457	5065						2020 1	3601	4641	4320	4558	5126	3564	6174
2	3264	3167	3703	4972	3264	3167	3703	4972						2	3277	3874	3814	4023	4704	2959	5565
3	3374	3489	4357	5998	3374	3489	4357	5998						3	4428	4356	4016	4538	6164	3688	7758
Grand Total	83795	111554	112240	151748	83795	111554	112240	151748						4	4279	4539	3710	3567	4828	2965	7339
														5	4337	4569	4138	3531	4753	2821	7571
														6	5440	6138	5020	4468	5329	3564	9309
														7	4889	5619	5599	4940	4482	3273	7975
														8	4527	6127	5561	5681	4657	3041	8103
														9	3838	5394	5482	5507	4407	3263	484
														10	3737	4355	4473	4717	3774	2602	7700
														11	3675	3207	2946	3375	3076	2263	8455
														12	3676	5210	4547	4632	5659	5093	6478
														2021 1	3702	3993	4300	4151	5095	3805	6185
														2	4192	3808	3947	3931	4285	2914	6178
														3	4625	4211	3766	4437	5116	3147	7650

## Sheet: Maternal Deaths
Sum of Maternal_deaths	Column Labels
Row Labels	Chakechake District Hospital	Mnazi Mmoja Hospital	Zanzibar_other_facilities	Grand Total
2019	6	43	31	80
1	0	2	4	6
2	0	2	1	3
3	2	6	4	12
4	0	10	1	11
5	2	4	3	9
6	0	2	2	4
7	0	7	3	10
8	0	1	4	5
9	1	4	0	5
10	0	1	4	5
11	0	4	5	9
12	1	0	0	1
2020	7	29	19	55
1	0	2	2	4
2	1	7	0	8
3	3	2	3	8
4	0	2	0	2	6
5	0	2	0	2	3
6	2	2	2	6	12
7	0	0	3	3	11
8	0	1	4	5	9
9	0	6	0	6	4
10	1	2	2	5	10
11	0	2	0	2	5
12	0	1	3	4	5
2021	4	13	5	22	5
1	1	6	0	7	9
2	2	5	1	8	1
3	1	2	4	7	4
Grand Total	17	85	55	157	8
					8
					2
					2
					6
					3
					5
					6
					5
					2
					4
					7
					8
					7

## Sheet: Admissions
Sum of Adm_All ages	Column Labels
Row Labels	Chakechake District Hospital	Mnazi Mmoja Hospital	Vitongoji Cottage Hospital	Zanzibar_other_facilities	Grand Total
2019	5144	23850	2355	20178	51527
1	596	2363	128	1742	4829
2	490	1934	97	1291	3812
3	624	2218	163	1630	4635
4	592	2134	150	1643	4519
5	603	2049	146	1743	4541
6	503	1902	124	1548	4077
7	592	1706	196	1804	4298
8	523	1708	171	1432	3834
9	547	1943	161	1479	4130
10	0	1844	310	1626	3780
11	6	1979	408	1835	4228
12	68	2070	301	2405	4844
2020	859	22874	2978	21528	48239
1	81	2190	330	2248	4849
2	64	2150	372	2111	4697
3	84	2273	410	1958	4725
4	67	1324	207	1558	3156
5	58	1137	148	1357	2700
6	67	1981	236	1599	3883
7	74	1571	234	1786	3665
8	77	1992	248	1849	4166
9	97	1813	203	1892	4005
10	84	1531	168	1609	3392
11	52	2115	188	1743	4098
12	54	2797	234	1818	4903
2021	169	5476	843	5334	11822
1	48	2337	260	1873	4518
2	57	1603	221	1788	3669
3	64	1536	362	1673	3635
Grand Total	6172	52200	6176	47040	111588

[truncated: 2 more sheets: Stillbirths, Lockdown Policies]
